# Supplementary material for: 5-Methyl-N-(1,3-thia­zol-2-yl)isoxazole-4-carboxamide
Source: Acta Crystallogr Sect E Struct Rep Online. 2013 May 11;69(Pt 6):o853. doi: 10.1107/S1600536813012105 (PMC3684936; doi:10.1107/S1600536813012105)
Supplement: Supplementary file 1 [file e-69-0o853-sup1.cif]

##############################################################################
#                                                                            #
# This CIF contains the data in a paper accepted for publication in          #
# Acta Crystallographica Section E. It conforms to the requirements of       #
# Notes for Authors for Acta Crystallographica Section E, and has been       #
# peer reviewed under the auspices of the IUCr Commission on Journals.       #
#                                                                            #
# Full details of the Crystallographic Information File format               #
# are given in the paper "The Crystallographic Information File (CIF):       #
# a New Standard Archive File for Crystallography" by S. R. Hall, F. H.      #
# Allen and I. D. Brown [Acta Cryst. (1991), A47, 655-685].                  #
#                                                                            #
# The current version of the core CIF dictionary is obtainable from          #
# ftp://ftp.iucr.org/pub/cif_core.dic.                                       #
#                                                                            #
# Software is freely available for graphical display of the structure(s)     #
# in this CIF. For information consult the CIF software page                 #
# http://www.iucr.org/resources/cif/software.                                #
#                                                                            #
# This file may be used for bona fide research purposes within the           #
# scientific community so long as proper attribution is given to the journal # 
# article from which it was obtained.                                        #
#                                                                            #
##############################################################################
data_I
_audit_creation_method     SHELXL-97
_chemical_name_systematic
;
5-Methyl-<i>N</i>-(1,3-thiazol-2-yl)isoxazole-4-carboxamide
;
_chemical_name_common     ?
_chemical_formula_moiety     'C8 H7 N3 O2 S'
_chemical_formula_sum     'C8 H7 N3 O2 S'
_chemical_formula_weight     209.23
_chemical_melting_point     ?
_symmetry_cell_setting     monoclinic
_symmetry_space_group_name_H-M     'P 21/c'
_symmetry_space_group_name_Hall     '-P 2ybc'
loop_
    _symmetry_equiv_pos_as_xyz
    'x, y, z'
    '-x, y+1/2, -z+1/2'
    '-x, -y, -z'
    'x, -y-1/2, z-1/2'
_cell_length_a     8.8460(18)
_cell_length_b     10.742(2)
_cell_length_c     10.024(2)
_cell_angle_alpha     90.00
_cell_angle_beta     107.27(3)
_cell_angle_gamma     90.00
_cell_volume     909.6(3)
_cell_formula_units_Z     4
_cell_measurement_reflns_used     25
_cell_measurement_theta_min     10
_cell_measurement_theta_max     13
_cell_measurement_temperature     293(2)
_exptl_crystal_description     block
_exptl_crystal_colour     yellow
_exptl_crystal_size_max     0.30
_exptl_crystal_size_mid     0.20
_exptl_crystal_size_min     0.10
_exptl_crystal_density_diffrn     1.528
_exptl_crystal_density_meas     ?
_exptl_crystal_density_method     'not measured'
_exptl_crystal_F_000     432
_exptl_absorpt_coefficient_mu     0.331
_exptl_absorpt_correction_type     psi-scan
_exptl_absorpt_process_details     '(North <i>et al.</i>, 1968)'
_exptl_absorpt_correction_T_min     0.9073
_exptl_absorpt_correction_T_max     0.9677
_exptl_special_details     ?
_diffrn_ambient_temperature     293(2)
_diffrn_radiation_type     MoK\a
_diffrn_radiation_wavelength     0.71073
_diffrn_radiation_source     'fine-focus sealed tube'
_diffrn_radiation_monochromator     graphite
_diffrn_measurement_device_type     'Enraf--Nonius CAD-4'
_diffrn_measurement_method     \w/2\q
_diffrn_detector_area_resol_mean     ?
_diffrn_reflns_number     3462
_diffrn_reflns_av_R_equivalents     0.0602
_diffrn_reflns_av_sigmaI/netI     0.0496
_diffrn_reflns_theta_min     2.41
_diffrn_reflns_theta_max     25.42
_diffrn_reflns_theta_full     25.42
_diffrn_measured_fraction_theta_max     0.998
_diffrn_measured_fraction_theta_full     0.998
_diffrn_reflns_limit_h_min     0
_diffrn_reflns_limit_h_max     10
_diffrn_reflns_limit_k_min     -12
_diffrn_reflns_limit_k_max     12
_diffrn_reflns_limit_l_min     -12
_diffrn_reflns_limit_l_max     11
_diffrn_standards_number     3
_diffrn_standards_interval_count     200
_diffrn_standards_interval_time     2
_diffrn_standards_decay_%     1
_refine_special_details
;
Refinement of <i>F</i>^2^ against ALL reflections. The weighted <i>R</i>-factor
<i>wR</i> and goodness of fit <i>S</i> are based on <i>F</i>^2^, conventional
<i>R</i>-factors <i>R</i> are based on <i>F</i>, with <i>F</i> set to zero for
negative <i>F</i>^2^. The threshold expression of <i>F</i>^2^ >
\s(<i>F</i>^2^) is used only for calculating <i>R</i>-factors(gt) <i>etc</i>.
and is not relevant to the choice of reflections for refinement.
<i>R</i>-factors based on <i>F</i>^2^ are statistically about twice as large
as those based on <i>F</i>, and <i>R</i>- factors based on ALL data will be
even larger.
;
_reflns_number_total     1676
_reflns_number_gt     1298
_reflns_threshold_expression     >2sigma(I)
_refine_ls_structure_factor_coef     Fsqd
_refine_ls_matrix_type     full
_refine_ls_R_factor_all     0.0672
_refine_ls_R_factor_gt     0.0508
_refine_ls_wR_factor_gt     0.1363
_refine_ls_wR_factor_ref     0.1519
_refine_ls_goodness_of_fit_ref     1.003
_refine_ls_restrained_S_all     1.003
_refine_ls_number_reflns     1676
_refine_ls_number_parameters     128
_refine_ls_number_restraints     0
_refine_ls_hydrogen_treatment     constr
_refine_ls_weighting_scheme     calc
_refine_ls_weighting_details
         'calc w=1/[\s^2^(Fo^2^)+(0.1000P)^2^+0.1800P] where P=(Fo^2^+2Fc^2^)/3'
_atom_sites_solution_hydrogens     geom
_atom_sites_solution_primary     direct
_atom_sites_solution_secondary     difmap
_refine_ls_shift/su_max     0.000
_refine_ls_shift/su_mean     0.000
_refine_diff_density_max     0.383
_refine_diff_density_min     -0.337
_refine_ls_extinction_method     SHELXL
_refine_ls_extinction_coef     0.021(5)
_refine_ls_extinction_expression
                                  'Fc^*^=kFc[1+0.001xFc^2^\l^3^/sin(2\q)]^-1/4^'
loop_
    _atom_type_symbol
    _atom_type_description
    _atom_type_scat_dispersion_real
    _atom_type_scat_dispersion_imag
    _atom_type_scat_source
    'C' 'C' 0.0033 0.0016
                         'International Tables Vol C Tables 4.2.6.8 and 6.1.1.4'
    'H' 'H' 0.0000 0.0000
                         'International Tables Vol C Tables 4.2.6.8 and 6.1.1.4'
    'N' 'N' 0.0061 0.0033
                         'International Tables Vol C Tables 4.2.6.8 and 6.1.1.4'
    'O' 'O' 0.0106 0.0060
                         'International Tables Vol C Tables 4.2.6.8 and 6.1.1.4'
    'S' 'S' 0.1246 0.1234
                         'International Tables Vol C Tables 4.2.6.8 and 6.1.1.4'
_computing_data_collection     'CAD-4 EXPRESS (Enraf--Nonius,1994)'
_computing_cell_refinement     'CAD-4 EXPRESS (Enraf--Nonius,1994)'
_computing_data_reduction     'XCAD4 (Harms & Wocadlo,1995)'
_computing_structure_solution     'SHELXS97 (Sheldrick, 2008)'
_computing_structure_refinement     'SHELXL97 (Sheldrick, 2008)'
_computing_molecular_graphics     'SHELXTL (Sheldrick, 2008)'
_computing_publication_material     'PLATON (Spek, 2009)'
loop_
    _atom_site_type_symbol
    _atom_site_label
    _atom_site_fract_x
    _atom_site_fract_y
    _atom_site_fract_z
    _atom_site_U_iso_or_equiv
    _atom_site_adp_type
    _atom_site_calc_flag
    _atom_site_refinement_flags
    _atom_site_occupancy
    _atom_site_symmetry_multiplicity
    _atom_site_disorder_assembly
    _atom_site_disorder_group
    S S 0.27245(9) 0.30807(7) 0.46506(9) 0.0578(3) Uani d . 1 1 . .
    O O1 0.5024(2) 0.36916(17) 0.3546(2) 0.0517(6) Uani d . 1 1 . .
    N N1 0.3255(3) 0.0745(2) 0.5154(2) 0.0463(6) Uani d . 1 1 . .
    C C1 0.1512(4) 0.2266(3) 0.5378(4) 0.0629(9) Uani d . 1 1 . .
    H H1A 0.0654 0.2605 0.5607 0.075 Uiso calc R 1 1 . .
    O O2 0.8730(2) 0.2660(2) 0.1941(2) 0.0532(6) Uani d . 1 1 . .
    N N2 0.5011(2) 0.16438(19) 0.4088(2) 0.0390(5) Uani d . 1 1 . .
    H H2A 0.5475 0.0938 0.4106 0.047 Uiso calc R 1 1 . .
    C C2 0.1958(3) 0.1078(3) 0.5573(3) 0.0558(8) Uani d . 1 1 . .
    H H2B 0.1426 0.0507 0.5969 0.067 Uiso calc R 1 1 . .
    N N3 0.8148(3) 0.1439(3) 0.1552(3) 0.0569(7) Uani d . 1 1 . .
    C C3 0.3761(3) 0.1719(2) 0.4640(3) 0.0371(6) Uani d . 1 1 . .
    C C4 0.5547(3) 0.2644(2) 0.3512(3) 0.0358(5) Uani d . 1 1 . .
    C C5 0.6762(3) 0.2373(2) 0.2825(2) 0.0349(5) Uani d . 1 1 . .
    C C6 0.6993(3) 0.1306(3) 0.2088(3) 0.0459(6) Uani d . 1 1 . .
    H H6A 0.6384 0.0587 0.1998 0.055 Uiso calc R 1 1 . .
    C C7 0.7873(3) 0.3192(2) 0.2679(3) 0.0395(6) Uani d . 1 1 . .
    C C8 0.8309(4) 0.4479(3) 0.3178(3) 0.0546(7) Uani d . 1 1 . .
    H H8A 0.9169 0.4761 0.2855 0.082 Uiso calc R 1 1 . .
    H H8B 0.8626 0.4493 0.4180 0.082 Uiso calc R 1 1 . .
    H H8C 0.7413 0.5018 0.2821 0.082 Uiso calc R 1 1 . .
loop_
    _atom_site_aniso_label
    _atom_site_aniso_U_11
    _atom_site_aniso_U_22
    _atom_site_aniso_U_33
    _atom_site_aniso_U_12
    _atom_site_aniso_U_13
    _atom_site_aniso_U_23
    S 0.0540(5) 0.0548(5) 0.0796(6) 0.0179(3) 0.0427(4) 0.0136(4)
    O1 0.0510(12) 0.0391(10) 0.0740(14) 0.0077(8) 0.0325(10) 0.0069(9)
    N1 0.0408(12) 0.0511(13) 0.0544(13) 0.0009(10) 0.0255(10) 0.0066(11)
    C1 0.0458(17) 0.081(2) 0.076(2) 0.0194(16) 0.0384(16) 0.0196(18)
    O2 0.0447(11) 0.0687(13) 0.0561(12) -0.0065(9) 0.0302(9) -0.0037(10)
    N2 0.0395(11) 0.0359(10) 0.0499(12) 0.0032(9) 0.0260(10) 0.0014(9)
    C2 0.0403(15) 0.076(2) 0.0595(17) 0.0020(14) 0.0282(13) 0.0169(15)
    N3 0.0598(15) 0.0630(15) 0.0570(15) 0.0005(13) 0.0312(12) -0.0131(12)
    C3 0.0320(12) 0.0434(14) 0.0378(13) 0.0024(10) 0.0133(10) -0.0014(10)
    C4 0.0314(12) 0.0372(12) 0.0410(13) 0.0014(10) 0.0144(10) -0.0008(10)
    C5 0.0329(12) 0.0382(13) 0.0356(12) 0.0004(10) 0.0132(10) 0.0014(10)
    C6 0.0498(15) 0.0436(14) 0.0482(15) -0.0031(12) 0.0207(12) -0.0060(12)
    C7 0.0358(13) 0.0501(15) 0.0351(13) 0.0006(11) 0.0143(11) 0.0039(10)
    C8 0.0531(17) 0.0512(16) 0.0616(18) -0.0123(13) 0.0203(14) 0.0034(14)
_geom_special_details
;
All e.s.d.'s (except the e.s.d. in the dihedral angle between two l.s. planes)
are estimated using the full covariance matrix. The cell e.s.d.'s are taken
into account individually in the estimation of e.s.d.'s in distances, angles
and torsion angles; correlations between e.s.d.'s in cell parameters are only
used when they are defined by crystal symmetry. An approximate (isotropic)
treatment of cell e.s.d.'s is used for estimating e.s.d.'s involving l.s.
planes.
;
loop_
    _geom_bond_atom_site_label_1
    _geom_bond_atom_site_label_2
    _geom_bond_site_symmetry_2
    _geom_bond_distance
    _geom_bond_publ_flag
    S C1 . 1.707(3) ?
    S C3 . 1.729(2) ?
    O1 C4 . 1.222(3) ?
    N1 C3 . 1.303(3) ?
    N1 C2 . 1.381(3) ?
    C1 C2 . 1.332(5) ?
    C1 H1A . 0.9300 ?
    O2 C7 . 1.334(3) ?
    O2 N3 . 1.420(3) ?
    N2 C4 . 1.369(3) ?
    N2 C3 . 1.377(3) ?
    N2 H2A . 0.8600 ?
    C2 H2B . 0.9300 ?
    N3 C6 . 1.296(4) ?
    C4 C5 . 1.468(3) ?
    C5 C7 . 1.358(4) ?
    C5 C6 . 1.411(4) ?
    C6 H6A . 0.9300 ?
    C7 C8 . 1.483(4) ?
    C8 H8A . 0.9600 ?
    C8 H8B . 0.9600 ?
    C8 H8C . 0.9600 ?
loop_
    _geom_angle_atom_site_label_1
    _geom_angle_atom_site_label_2
    _geom_angle_atom_site_label_3
    _geom_angle_site_symmetry_1
    _geom_angle_site_symmetry_3
    _geom_angle
    _geom_angle_publ_flag
    C1 S C3 . . 88.31(14) ?
    C3 N1 C2 . . 109.1(2) ?
    C2 C1 S . . 111.0(2) ?
    C2 C1 H1A . . 124.5 ?
    S C1 H1A . . 124.5 ?
    C7 O2 N3 . . 109.2(2) ?
    C4 N2 C3 . . 122.9(2) ?
    C4 N2 H2A . . 118.5 ?
    C3 N2 H2A . . 118.5 ?
    C1 C2 N1 . . 116.1(3) ?
    C1 C2 H2B . . 122.0 ?
    N1 C2 H2B . . 122.0 ?
    C6 N3 O2 . . 104.7(2) ?
    N1 C3 N2 . . 121.6(2) ?
    N1 C3 S . . 115.55(19) ?
    N2 C3 S . . 122.86(19) ?
    O1 C4 N2 . . 122.0(2) ?
    O1 C4 C5 . . 122.1(2) ?
    N2 C4 C5 . . 115.9(2) ?
    C7 C5 C6 . . 104.4(2) ?
    C7 C5 C4 . . 125.2(2) ?
    C6 C5 C4 . . 130.3(2) ?
    N3 C6 C5 . . 112.4(3) ?
    N3 C6 H6A . . 123.8 ?
    C5 C6 H6A . . 123.8 ?
    O2 C7 C5 . . 109.3(2) ?
    O2 C7 C8 . . 117.0(2) ?
    C5 C7 C8 . . 133.7(3) ?
    C7 C8 H8A . . 109.5 ?
    C7 C8 H8B . . 109.5 ?
    H8A C8 H8B . . 109.5 ?
    C7 C8 H8C . . 109.5 ?
    H8A C8 H8C . . 109.5 ?
    H8B C8 H8C . . 109.5 ?
loop_
    _geom_torsion_atom_site_label_1
    _geom_torsion_atom_site_label_2
    _geom_torsion_atom_site_label_3
    _geom_torsion_atom_site_label_4
    _geom_torsion_site_symmetry_1
    _geom_torsion_site_symmetry_2
    _geom_torsion_site_symmetry_3
    _geom_torsion_site_symmetry_4
    _geom_torsion
    _geom_torsion_publ_flag
    C3 S C1 C2 . . . . 0.8(3) ?
    S C1 C2 N1 . . . . -0.6(4) ?
    C3 N1 C2 C1 . . . . -0.1(4) ?
    C7 O2 N3 C6 . . . . -0.6(3) ?
    C2 N1 C3 N2 . . . . -177.4(2) ?
    C2 N1 C3 S . . . . 0.7(3) ?
    C4 N2 C3 N1 . . . . 178.5(2) ?
    C4 N2 C3 S . . . . 0.6(3) ?
    C1 S C3 N1 . . . . -0.9(2) ?
    C1 S C3 N2 . . . . 177.2(2) ?
    C3 N2 C4 O1 . . . . 5.7(4) ?
    C3 N2 C4 C5 . . . . -173.0(2) ?
    O1 C4 C5 C7 . . . . 28.5(4) ?
    N2 C4 C5 C7 . . . . -152.8(2) ?
    O1 C4 C5 C6 . . . . -145.8(3) ?
    N2 C4 C5 C6 . . . . 32.8(4) ?
    O2 N3 C6 C5 . . . . -0.1(3) ?
    C7 C5 C6 N3 . . . . 0.8(3) ?
    C4 C5 C6 N3 . . . . 176.1(3) ?
    N3 O2 C7 C5 . . . . 1.2(3) ?
    N3 O2 C7 C8 . . . . -179.9(2) ?
    C6 C5 C7 O2 . . . . -1.2(3) ?
    C4 C5 C7 O2 . . . . -176.7(2) ?
    C6 C5 C7 C8 . . . . -179.8(3) ?
    C4 C5 C7 C8 . . . . 4.6(5) ?
loop_
    _geom_hbond_atom_site_label_D
    _geom_hbond_atom_site_label_H
    _geom_hbond_atom_site_label_A
    _geom_hbond_site_symmetry_A
    _geom_hbond_distance_DH
    _geom_hbond_distance_HA
    _geom_hbond_distance_DA
    _geom_hbond_angle_DHA
    N2 H2A N1 3_656 0.86 2.14 2.970(3) 162
    C6 H6A O1 2_645 0.93 2.36 3.287(4) 171
data_New_Global_Publ_Block
_journal_date_recd_electronic     2013-04-22
_journal_date_accepted     2013-05-03
_journal_name_full     'Acta Crystallographica, Section E'
_journal_year     2013
_journal_volume     69
_journal_issue      6
_journal_page_first     o853
_journal_page_last     o853
_journal_paper_category     QO
_journal_paper_doi     10.1107/S1600536813012105
_journal_coeditor_code     PV2631
_publ_contact_author_name     'De-Cai Wang'
_publ_contact_author_address
;
State Key Laboratory of Materials-Oriented Chemical Engineering,
School of Pharmaceutical Sciences,
Nanjing University of Technology,
Xinmofan Road No.5 Nanjing,
Nanjing 210009
People's Republic of China
;
_publ_contact_author_email     dcwang@njut.edu.cn
_publ_contact_author_fax     '86 25  58139397'
_publ_contact_author_phone     '86 25  58139397'
_publ_section_title
;
5-Methyl-<i>N</i>-(1,3-thiazol-2-yl)isoxazole-4-carboxamide
;
loop_
    _publ_author_name
    _publ_author_address
    'De-Cai Wang'
;
State Key Laboratory of Materials-Oriented Chemical Engineering
School of Pharmaceutical Sciences
Nanjing University of Technology
Xinmofan Road No.5 Nanjing
Nanjing 210009
People's Republic of China
;
    'Xiang Sun'
;
State Key Laboratory of Materials-Oriented Chemical Engineering
School of Pharmaceutical Sciences
Nanjing University of Technology
Xinmofan Road No.5 Nanjing
Nanjing 210009
People's Republic of China
;
    'Peng Su'
;
State Key Laboratory of Materials-Oriented Chemical Engineering
School of Pharmaceutical Sciences
Nanjing University of Technology
Xinmofan Road No.5 Nanjing
Nanjing 210009
People's Republic of China
;
    'Ping-Kai Ou-Yang'
;
State Key Laboratory of Materials-Oriented Chemical Engineering
School of Pharmaceutical Sciences
Nanjing University of Technology
Xinmofan Road No.5 Nanjing
Nanjing 210009
People's Republic of China
;
_publ_section_synopsis
;
<i>N</i>-5-methyl-N-(thiazol-2-yl)isoxazole-4-carboxamide
;
