# Supplementary material for: 5-Methyl-N-(1,3-thia­zol-2-yl)isoxazole-4-carboxamide
Source: Acta Crystallogr Sect E Struct Rep Online. 2013 May 11;69(Pt 6):o853. doi: 10.1107/S1600536813012105 (PMC3684936; doi:10.1107/S1600536813012105)
Supplement: Supplementary file 2 [file e-69-0o853-Isup2.hkl]

# 
# h,k,l, Fc-squared, Fo-squared, sigma(Fo-squared) and status flag 
# 
data_I
_shelx_title '    X in P2(1)/c' 
_shelx_refln_list_code          4 
_shelx_F_calc_maximum      212.49 
_exptl_crystal_F_000       432.00 
_reflns_d_resolution_high  0.8278 
 
loop_ 
 _symmetry_equiv_pos_as_xyz 
 'x, y, z' 
 '-x, y+1/2, -z+1/2' 
 '-x, -y, -z' 
 'x, -y-1/2, z-1/2' 
 
_cell_length_a     8.8460 
_cell_length_b    10.7420 
_cell_length_c    10.0240 
_cell_angle_alpha  90.000 
_cell_angle_beta  107.270 
_cell_angle_gamma  90.000 
 
_shelx_F_squared_multiplier     1.000 
 
loop_ 
 _refln_index_h 
 _refln_index_k 
 _refln_index_l 
 _refln_F_squared_calc 
 _refln_F_squared_meas 
 _refln_F_squared_sigma 
 _refln_observed_status 
   1   0   0     3399.42     3175.23     43.70 o 
   2   0   0     7352.56     6961.89     86.14 o 
   3   0   0     3425.83     3165.50     71.81 o 
   4   0   0      398.68      450.13      9.47 o 
   5   0   0     1126.95     1081.02     13.21 o 
   6   0   0      880.83      932.56     14.38 o 
   7   0   0       22.18       38.62      6.99 o 
   8   0   0        1.03       11.86      4.86 o 
   9   0   0       60.54       56.57      6.39 o 
  10   0   0       18.26       21.28      4.56 o 
   1   1   0        1.84        2.32      0.76 o 
   2   1   0      653.47      687.77      7.70 o 
   3   1   0     1045.33     1047.17     11.26 o 
   4   1   0      637.64      641.52     13.62 o 
   5   1   0      113.75      107.16      3.11 o 
   6   1   0       15.63       15.78      1.82 o 
   7   1   0      263.07      279.51      7.00 o 
   8   1   0      233.97      230.07      6.13 o 
   9   1   0       41.68       45.75      3.97 o 
  10   1   0      154.84      131.00      6.39 o 
   0   2   0    15961.26    13332.24    474.62 o 
   1   2   0      445.70      449.95      3.36 o 
   2   2   0      334.86      346.96      3.78 o 
   3   2   0      253.30      259.44      3.45 o 
   4   2   0       89.51       90.09      2.80 o 
   5   2   0      347.22      368.81      5.71 o 
   6   2   0       46.17       51.14      3.19 o 
   7   2   0      130.68      124.94      4.30 o 
   8   2   0       73.82       80.58      3.97 o 
   9   2   0        1.04        2.89      3.50 o 
  10   2   0        6.82        2.74      5.47 o 
   1   3   0       11.79       12.33      0.86 o 
   2   3   0      345.10      409.80      4.21 o 
   3   3   0      498.73      543.88      5.62 o 
   4   3   0       29.81       32.08      1.94 o 
   5   3   0      108.35      111.92      3.44 o 
   6   3   0        5.47        4.22      1.82 o 
   7   3   0       84.86       81.66      6.39 o 
   8   3   0      231.89      207.88      6.13 o 
   9   3   0       25.67       20.67      3.95 o 
   0   4   0      215.63      132.55      6.86 o 
   1   4   0     1333.41     1271.36     10.52 o 
   2   4   0       39.83       60.58      2.43 o 
   3   4   0      104.05      122.89      3.23 o 
   4   4   0      798.20      891.69     26.64 o 
   5   4   0        0.59        3.98      1.67 o 
   6   4   0      215.70      199.43      5.63 o 
   7   4   0      290.26      264.97      6.25 o 
   8   4   0        0.08        4.51      2.12 o 
   9   4   0       80.71       81.77      4.84 o 
   1   5   0       65.16       52.34      2.15 o 
   2   5   0       76.62       84.27      3.50 o 
   3   5   0      405.56      490.09      5.93 o 
   4   5   0        2.23        1.64      1.39 o 
   5   5   0        1.94       -3.65      3.65 o 
   6   5   0       96.39       94.50      4.26 o 
   7   5   0       10.69        9.60      2.47 o 
   8   5   0        3.42        3.80      2.58 o 
   9   5   0        7.02        6.38      3.01 o 
   0   6   0       33.43       28.68      3.35 o 
   1   6   0      248.67      222.58      4.41 o 
   2   6   0        9.24        1.22      1.39 o 
   3   6   0        3.02        9.70      1.72 o 
   4   6   0      643.34      711.71     26.27 o 
   5   6   0        1.17        1.00      1.82 o 
   6   6   0       30.24       33.83      4.87 o 
   7   6   0       53.88       48.04      3.66 o 
   8   6   0       94.20       86.03     14.30 o 
   9   6   0      149.90      157.58     11.41 o 
   1   7   0      348.81      273.34      5.17 o 
   2   7   0      659.67      650.59      7.56 o 
   3   7   0        3.39       12.06      1.72 o 
   4   7   0      415.61      416.31     29.42 o 
   5   7   0       47.65       46.13      3.23 o 
   6   7   0      379.29      368.73     11.58 o 
   7   7   0       31.03       29.43      3.95 o 
   8   7   0       31.21       30.11      3.72 o 
   0   8   0       28.36       18.44      3.04 o 
   1   8   0        5.59        5.62      1.50 o 
   2   8   0      451.57      386.81      6.90 o 
   3   8   0      174.23      166.75      9.28 o 
   4   8   0       30.93       35.12      3.95 o 
   5   8   0        2.33        2.80      2.03 o 
   6   8   0       66.28       59.32      5.02 o 
   7   8   0        5.83        8.51      3.01 o 
   8   8   0       27.35       21.89      4.56 o 
   1   9   0      822.29      776.22      9.18 o 
   2   9   0       92.22      103.75      4.09 o 
   3   9   0       85.88       83.99      3.87 o 
   4   9   0      104.37      108.11      4.50 o 
   5   9   0        8.79       12.92      2.58 o 
   6   9   0      120.21      121.15      7.76 o 
   7   9   0        1.35        5.09      2.47 o 
   0  10   0       37.31       30.26      3.01 o 
   1  10   0       21.01       16.92      3.04 o 
   2  10   0      138.27      141.29      7.61 o 
   3  10   0       59.74       71.02      7.91 o 
   4  10   0       58.52       58.72      5.02 o 
   5  10   0        1.17       -1.29      2.68 o 
   6  10   0      125.86      113.18     10.50 o 
   1  11   0       53.20       45.36      3.44 o 
   2  11   0       22.04       19.23      2.80 o 
   3  11   0       21.66       22.82      2.99 o 
   4  11   0        8.83        3.82      2.47 o 
   5  11   0       19.92       23.70      2.99 o 
   0  12   0        2.37        4.08      3.04 o 
   1  12   0       15.33       11.50      2.90 o 
   2  12   0       12.62       15.90      2.77 o 
   3  12   0       10.47        8.67      3.22 o 
 -10   1   1        0.71        1.67      2.36 o 
  -9   1   1        9.12        6.98      2.68 o 
  -8   1   1        0.75       -1.33      2.03 o 
  -7   1   1       53.24       49.89      2.89 o 
  -6   1   1       39.51       39.51      2.47 o 
  -5   1   1       36.22       25.51      1.82 o 
  -4   1   1       44.75       52.33      1.94 o 
  -3   1   1        1.85        3.70      0.86 o 
  -2   1   1      181.71      229.74      4.12 o 
  -1   1   1       29.00       33.17      1.29 o 
   0   1   1       57.74       65.69      1.22 o 
   1   1   1      375.03      415.02     17.96 o 
   2   1   1      539.11      559.73     15.34 o 
   3   1   1      354.91      368.10      7.64 o 
   4   1   1      631.81      765.72      6.92 o 
   5   1   1       17.15       11.81      2.89 o 
   6   1   1      111.29      133.15      4.09 o 
   7   1   1       90.14       79.18      5.78 o 
   8   1   1        5.09        4.26      2.36 o 
   9   1   1       41.08       40.72      3.76 o 
 -10   2   1       15.42       14.89      4.41 o 
  -9   2   1       22.42       22.99      3.33 o 
  -8   2   1      187.01      185.41     10.80 o 
  -7   2   1      270.06      276.83      7.31 o 
  -6   2   1      424.92      443.19     17.54 o 
  -5   2   1      867.63      985.38      9.19 o 
  -4   2   1      898.04      992.41      8.75 o 
  -3   2   1     2363.63     2505.84     47.52 o 
  -2   2   1        1.73        7.82      1.67 o 
  -1   2   1      829.07     1006.93      7.90 o 
   0   2   1      239.45      174.10     53.63 o 
   1   2   1     1524.05     1632.02      7.09 o 
   2   2   1      148.11      155.43      2.80 o 
   3   2   1       74.56       89.73      3.20 o 
   4   2   1       94.20       84.06      2.80 o 
   5   2   1      432.44      394.07      6.71 o 
   6   2   1      200.60      202.31      4.95 o 
   7   2   1       55.35       51.84      4.11 o 
   8   2   1       18.16       20.27      2.68 o 
   9   2   1        1.87        3.15      4.71 o 
 -10   3   1       10.22        7.94      2.99 o 
  -9   3   1        0.02        3.39      2.25 o 
  -8   3   1      128.54      119.36      4.62 o 
  -7   3   1       74.81       84.41      3.66 o 
  -6   3   1       42.24       44.65      2.68 o 
  -5   3   1      209.14      209.14      4.52 o 
  -4   3   1      588.44      613.41     20.18 o 
  -3   3   1     1073.62     1165.32     16.32 o 
  -2   3   1     1836.75     1949.78     17.79 o 
  -1   3   1      588.41      578.39     10.75 o 
   0   3   1      353.85      252.79     53.91 o 
   1   3   1      646.47      666.47      5.10 o 
   2   3   1     1240.33     1326.68     10.35 o 
   3   3   1        2.39        1.82      1.07 o 
   4   3   1     1155.49     1172.01     24.27 o 
   5   3   1      286.04      284.94      7.47 o 
   6   3   1      258.93      265.04     13.40 o 
   7   3   1      315.90      317.06     15.53 o 
   8   3   1        2.81        4.41      2.36 o 
   9   3   1       16.34       12.92      3.07 o 
  -9   4   1        7.03        5.57      2.68 o 
  -8   4   1       95.80       89.91      4.30 o 
  -7   4   1       12.94       12.52      3.80 o 
  -6   4   1      970.01      956.82     24.79 o 
  -5   4   1      170.23      176.00      4.19 o 
  -4   4   1     1009.74     1050.05     13.81 o 
  -3   4   1     1193.12     1295.69     24.78 o 
  -2   4   1      178.75      177.43      3.33 o 
  -1   4   1     2147.61     2126.07    103.17 o 
   0   4   1        1.15        1.41      0.83 o 
   1   4   1     1682.01     1573.27     66.29 o 
   2   4   1        0.00        1.67      0.86 o 
   3   4   1     1122.47     1148.22     10.60 o 
   4   4   1      184.99      203.18      5.18 o 
   5   4   1       95.88      108.24      3.54 o 
   6   4   1       14.22        8.74      2.34 o 
   7   4   1        0.55        4.96      4.10 o 
   8   4   1        8.56        9.75      2.58 o 
   9   4   1       27.28       19.82      5.78 o 
  -9   5   1       13.20       20.64      3.20 o 
  -8   5   1       77.74       73.45      4.40 o 
  -7   5   1      126.20      129.11      7.30 o 
  -6   5   1       88.04       83.37      5.17 o 
  -5   5   1       40.52       36.66      2.47 o 
  -4   5   1      136.75      136.94      4.11 o 
  -3   5   1      468.03      482.38     16.49 o 
  -2   5   1     1123.54     1120.15      8.26 o 
  -1   5   1      318.06      340.13     30.20 o 
   0   5   1      565.76      404.19     52.33 o 
   1   5   1      170.05      146.09     16.45 o 
   2   5   1     2112.60     2288.83     33.51 o 
   3   5   1      226.28      238.67     15.69 o 
   4   5   1      748.64      825.71     17.74 o 
   5   5   1        8.87       10.72      3.50 o 
   6   5   1      198.78      194.81      5.49 o 
   7   5   1       34.85       34.94     10.19 o 
   8   5   1        5.59        5.90      2.55 o 
   9   5   1        6.32        5.02      2.79 o 
  -9   6   1        0.24        2.62      2.47 o 
  -8   6   1        0.07       -2.68      2.68 o 
  -7   6   1       13.90       12.08      3.50 o 
  -6   6   1       52.16       54.38      3.11 o 
  -5   6   1      371.88      372.01      6.67 o 
  -4   6   1        0.54        1.12      1.38 o 
  -3   6   1      898.33      936.60     13.32 o 
  -2   6   1      622.89      641.37      6.92 o 
  -1   6   1     1386.08     1405.00     46.65 o 
   0   6   1      586.72      522.13     30.36 o 
   1   6   1       11.97        9.39      1.98 o 
   2   6   1      428.10      433.85      6.56 o 
   3   6   1      241.62      228.95      4.84 o 
   4   6   1       90.04       86.77      3.33 o 
   5   6   1       67.52       66.46      3.44 o 
   6   6   1        0.24       -1.12      2.03 o 
   7   6   1      146.77      140.06      5.78 o 
   8   6   1       31.62       29.46      3.76 o 
  -8   7   1       61.08       59.47      6.84 o 
  -7   7   1       28.02       28.75      3.65 o 
  -6   7   1      286.37      286.96      6.78 o 
  -5   7   1        0.38        1.67      2.58 o 
  -4   7   1       10.58        8.49      1.82 o 
  -3   7   1       25.76       24.97      3.95 o 
  -2   7   1       64.62       69.88      3.95 o 
  -1   7   1       47.99       54.44      2.89 o 
   0   7   1       10.22        4.57      1.71 o 
   1   7   1      137.08      118.40     15.07 o 
   2   7   1      144.86      141.93      3.98 o 
   3   7   1        3.67        1.22      1.60 o 
   4   7   1      348.76      317.45     16.91 o 
   5   7   1       24.63       21.56      2.58 o 
   6   7   1       79.37       75.50      9.58 o 
   7   7   1        3.80        5.21      2.47 o 
   8   7   1        9.87       14.49      2.68 o 
  -8   8   1        9.54       15.99      3.19 o 
  -7   8   1       21.06       16.70      3.07 o 
  -6   8   1       12.23       13.15      7.75 o 
  -5   8   1        3.12        4.10      1.93 o 
  -4   8   1        1.12        0.76      1.72 o 
  -3   8   1      105.47       90.31      6.54 o 
  -2   8   1        4.90        5.69      1.82 o 
  -1   8   1        9.02       12.96      3.04 o 
   0   8   1       95.35       89.37      3.47 o 
   1   8   1       17.52       21.05      1.94 o 
   2   8   1        1.07        2.89      1.50 o 
   3   8   1       10.63       14.35      5.32 o 
   4   8   1        0.11       -1.57      2.03 o 
   5   8   1        7.88        8.20      2.47 o 
   6   8   1       26.51       25.07      3.11 o 
   7   8   1       67.51       63.84     10.34 o 
  -7   9   1       79.36       78.88      4.93 o 
  -6   9   1       34.28       35.83      3.42 o 
  -5   9   1        2.56        4.26      2.36 o 
  -4   9   1       10.01        8.82      2.58 o 
  -3   9   1       69.96       58.48      3.44 o 
  -2   9   1      140.34      140.15      7.15 o 
  -1   9   1      447.09      408.75      7.33 o 
   0   9   1       12.47        9.17      1.51 o 
   1   9   1       47.18       38.43      3.11 o 
   2   9   1      116.78      113.44      5.48 o 
   3   9   1       32.71       37.97      3.11 o 
   4   9   1       27.22       24.37      2.68 o 
   5   9   1       20.72       15.09      3.01 o 
   6   9   1       10.81       13.87      2.90 o 
   7   9   1       16.46       11.55      5.17 o 
  -6  10   1       54.94       57.82      4.19 o 
  -5  10   1       53.71       55.66      6.84 o 
  -4  10   1        4.45       -0.35      2.25 o 
  -3  10   1       35.11       29.41      4.41 o 
  -2  10   1      130.59      128.46      5.32 o 
  -1  10   1       59.83       54.61      3.65 o 
   0  10   1        2.29        0.33      1.44 o 
   1  10   1        6.17        0.76      2.28 o 
   2  10   1      249.09      229.57      6.24 o 
   3  10   1      187.34      199.56      8.98 o 
   4  10   1        0.34        1.06      2.58 o 
   5  10   1       17.01       14.11      2.90 o 
   6  10   1       39.44       40.10      6.23 o 
  -5  11   1       35.05       48.37      3.97 o 
  -4  11   1       27.33       28.40      3.80 o 
  -3  11   1        0.21        2.74      2.15 o 
  -2  11   1      131.25      133.51      5.27 o 
  -1  11   1       82.34       78.60      4.19 o 
   0  11   1        3.17        4.83      1.54 o 
   1  11   1        4.32        3.14      2.25 o 
   2  11   1       34.46       34.40      3.44 o 
   3  11   1       88.27       95.18      4.93 o 
   4  11   1        2.35        0.57      2.58 o 
   5  11   1        4.84       10.34      3.95 o 
  -4  12   1       25.44       38.31      5.47 o 
  -3  12   1        0.04       -1.06      2.58 o 
  -2  12   1       82.82       80.06      8.82 o 
  -1  12   1       68.91       63.19      5.78 o 
   0  12   1        2.78        2.93      1.71 o 
   1  12   1       47.14       49.56      3.76 o 
   2  12   1       19.54       17.02      4.26 o 
   3  12   1       70.03       72.92      5.32 o 
 -10   0   2        1.90        3.65      3.34 o 
  -9   0   2      414.24      394.91     11.58 o 
  -8   0   2        1.19        3.34      2.74 o 
  -7   0   2      656.60      583.92     11.61 o 
  -6   0   2       33.62       40.45      3.35 o 
  -5   0   2       38.80       29.81      2.74 o 
  -4   0   2       50.57       62.36      3.04 o 
  -3   0   2     2904.17     2701.58     65.60 o 
  -2   0   2      350.11      369.50      4.90 o 
  -1   0   2     1354.54     1460.79      8.49 o 
   0   0   2      352.56      353.86     66.10 o 
   1   0   2      203.27      219.77      5.49 o 
   2   0   2      210.46      190.30      4.57 o 
   3   0   2       68.12      103.45      3.65 o 
   4   0   2      828.46      844.97     10.72 o 
   5   0   2       42.83       41.97      3.65 o 
   6   0   2       60.25       72.08      4.87 o 
   7   0   2       77.75       69.35      5.17 o 
   8   0   2      181.45      194.46      8.22 o 
   9   0   2       59.46       58.39      6.08 o 
 -10   1   2        5.95        9.68      2.74 o 
  -9   1   2       16.57       15.81      3.01 o 
  -8   1   2      265.03      251.15      6.13 o 
  -7   1   2       38.01       37.33      2.68 o 
  -6   1   2      430.88      383.46      6.26 o 
  -5   1   2      884.81     1009.07      8.43 o 
  -4   1   2     3369.82     3319.94    118.14 o 
  -3   1   2      730.13      778.03     13.36 o 
  -2   1   2     1851.52     2009.82     57.69 o 
  -1   1   2     4513.30     4374.45    140.55 o 
   0   1   2     1461.55     1286.97    252.34 o 
   1   1   2    45153.51    52735.47   3256.06 o 
   2   1   2     1310.62     1458.08     12.85 o 
   3   1   2      386.16      423.00     10.99 o 
   4   1   2      524.94      577.10      6.26 o 
   5   1   2       63.11       58.97      3.95 o 
   6   1   2       74.63       70.35      3.33 o 
   7   1   2       26.02       26.06      2.68 o 
   8   1   2        0.12       -0.15      2.58 o 
   9   1   2        5.46        6.98      2.99 o 
 -10   2   2        0.15        1.52      3.50 o 
  -9   2   2      527.14      477.51     12.20 o 
  -8   2   2       24.36       23.73      2.80 o 
  -7   2   2      382.77      353.69     14.78 o 
  -6   2   2      121.21      129.21     12.63 o 
  -5   2   2       90.91      102.56      3.01 o 
  -4   2   2      249.09      256.60     11.58 o 
  -3   2   2      125.87       90.46      2.37 o 
  -2   2   2     1407.67     1419.81     85.50 o 
  -1   2   2      908.48      888.50      5.47 o 
   0   2   2       24.94       13.86      0.88 o 
   1   2   2      753.80      818.79      5.66 o 
   2   2   2      206.39      234.04      3.55 o 
   3   2   2      134.83      183.63      3.66 o 
   4   2   2      297.98      306.37      5.17 o 
   5   2   2       19.82       19.41      1.94 o 
   6   2   2       76.06       68.50      3.80 o 
   7   2   2        0.32        0.88      1.90 o 
   8   2   2      146.43      149.91      9.13 o 
   9   2   2      111.56      107.16      5.16 o 
 -10   3   2        0.10       -2.47      2.47 o 
  -9   3   2      211.24      199.32     12.02 o 
  -8   3   2       41.75       39.87      3.65 o 
  -7   3   2      138.28      136.90      4.29 o 
  -6   3   2      590.06      538.72      7.56 o 
  -5   3   2      317.01      296.07      9.30 o 
  -4   3   2      131.68      116.45      3.23 o 
  -3   3   2     1202.28     1306.47     43.93 o 
  -2   3   2      163.59      210.91      3.12 o 
  -1   3   2       22.02       18.13      1.29 o 
   0   3   2       59.73       56.81      3.28 o 
   1   3   2      687.04      826.71     20.10 o 
   2   3   2     1070.84     1173.22     27.70 o 
   3   3   2      232.10      214.84      6.25 o 
   4   3   2       64.77       58.88      2.58 o 
   5   3   2        1.45        0.61      1.72 o 
   6   3   2        6.64        7.99      2.03 o 
   7   3   2       80.62       77.24      4.07 o 
   8   3   2       91.57       95.72      4.62 o 
   9   3   2        0.83       -2.86      4.71 o 
 -10   4   2        9.59        8.94      3.65 o 
  -9   4   2      106.26       90.80      4.84 o 
  -8   4   2       19.00       15.64      2.68 o 
  -7   4   2      187.43      164.71     10.04 o 
  -6   4   2       36.74       39.69      2.58 o 
  -5   4   2        7.39        5.83      1.50 o 
  -4   4   2       96.28      104.98      3.23 o 
  -3   4   2       10.38        8.87      1.39 o 
  -2   4   2      222.52      232.68      5.18 o 
  -1   4   2      339.03      365.10     20.76 o 
   0   4   2      267.14      242.25     19.80 o 
   1   4   2       65.74       73.07      2.25 o 
   2   4   2       47.91       49.98      3.50 o 
   3   4   2       39.08       45.83      2.15 o 
   4   4   2      221.39      229.64      4.95 o 
   5   4   2        3.85        0.00      1.93 o 
   6   4   2        4.30        6.69      1.93 o 
   7   4   2       24.53       24.90      2.90 o 
   8   4   2        0.81        0.30      5.47 o 
   9   4   2        4.11        0.91      3.95 o 
  -9   5   2      101.28      102.97      5.63 o 
  -8   5   2      405.56      410.04     18.59 o 
  -7   5   2      203.94      201.81      7.61 o 
  -6   5   2      188.68      191.72      5.05 o 
  -5   5   2       54.05       56.33      3.50 o 
  -4   5   2       58.93       51.88      2.37 o 
  -3   5   2      609.42      703.76      7.49 o 
  -2   5   2      209.02      263.40      7.92 o 
  -1   5   2      421.57      465.12     32.67 o 
   0   5   2       54.60       33.48      2.94 o 
   1   5   2       91.93       89.64      2.80 o 
   2   5   2     1003.27     1082.93     17.18 o 
   3   5   2       29.45       24.18      3.80 o 
   4   5   2       32.42       24.89      2.74 o 
   5   5   2      527.42      558.36     32.19 o 
   6   5   2        5.39        4.69      2.19 o 
   7   5   2        0.69       -0.15      2.36 o 
   8   5   2       80.55       63.61      4.73 o 
  -9   6   2       22.93       22.82      3.44 o 
  -8   6   2       32.59       33.66      5.63 o 
  -7   6   2        1.39        1.88      3.65 o 
  -6   6   2        4.23        7.99      1.82 o 
  -5   6   2      273.40      291.45     12.95 o 
  -4   6   2       13.29       10.60      1.72 o 
  -3   6   2      111.80      102.58      7.00 o 
  -2   6   2      169.90      212.25      4.41 o 
  -1   6   2      917.47      863.25     52.11 o 
   0   6   2      210.01      179.32      8.60 o 
   1   6   2       60.43       64.66      2.58 o 
   2   6   2       39.59       32.54      2.03 o 
   3   6   2       58.97       68.33      3.65 o 
   4   6   2       36.13       42.59      2.80 o 
   5   6   2       98.41      101.00      4.07 o 
   6   6   2       22.04       31.87      6.39 o 
   7   6   2      130.98      137.82     14.76 o 
   8   6   2       36.43       45.32      6.69 o 
  -8   7   2      106.52      100.34      5.05 o 
  -7   7   2       73.52       68.55      7.00 o 
  -6   7   2       17.20       13.36      2.47 o 
  -5   7   2       83.32       83.33      3.54 o 
  -4   7   2        6.54        6.54      1.93 o 
  -3   7   2      288.12      291.02      7.77 o 
  -2   7   2      467.49      436.51     17.24 o 
  -1   7   2      343.98      280.50     20.88 o 
   0   7   2      273.37      243.00     11.83 o 
   1   7   2        7.12        7.64      1.98 o 
   2   7   2       36.85       32.79      2.43 o 
   3   7   2       58.86       56.88      3.01 o 
   4   7   2        0.86        0.82      1.82 o 
   5   7   2       57.35       71.51      8.21 o 
   6   7   2        1.29        0.72      2.25 o 
   7   7   2       33.51       29.88      3.87 o 
  -8   8   2        4.44        3.10      2.58 o 
  -7   8   2      106.59      111.29      8.21 o 
  -6   8   2        2.16        2.10      2.25 o 
  -5   8   2      901.32      923.10     51.35 o 
  -4   8   2       21.79       19.17      4.26 o 
  -3   8   2      420.05      412.43     10.06 o 
  -2   8   2        3.72        0.30      1.82 o 
  -1   8   2      269.21      246.32     15.38 o 
   0   8   2      870.49      797.91     36.02 o 
   1   8   2      105.53       99.67      3.66 o 
   2   8   2      429.83      418.51      7.33 o 
   3   8   2      226.94      235.05     12.03 o 
   4   8   2       24.99       23.04      2.80 o 
   5   8   2       94.19       92.13      4.41 o 
   6   8   2        4.87        3.10      2.90 o 
   7   8   2       28.76       33.03      3.42 o 
  -7   9   2        1.65        4.48      2.28 o 
  -6   9   2       38.43       43.23      3.44 o 
  -5   9   2      110.28      105.56      4.84 o 
  -4   9   2        5.00        8.84      4.71 o 
  -3   9   2       51.71       53.16      3.33 o 
  -2   9   2      414.79      394.43      7.33 o 
  -1   9   2      401.68      376.86     17.22 o 
   0   9   2        7.62        4.01      1.47 o 
   1   9   2        0.29        0.93      1.82 o 
   2   9   2      100.02       83.27      3.98 o 
   3   9   2      173.33      177.68      5.48 o 
   4   9   2       13.97       22.76      2.55 o 
   5   9   2       17.01       22.10      5.32 o 
   6   9   2       13.20       10.99      2.68 o 
  -6  10   2        1.36       -2.68      2.68 o 
  -5  10   2       71.20       66.43      4.19 o 
  -4  10   2       10.31        9.76      2.47 o 
  -3  10   2       14.46       22.21      4.86 o 
  -2  10   2       68.29       60.98      3.66 o 
  -1  10   2        9.78        7.92      2.47 o 
   0  10   2      223.10      205.38      6.46 o 
   1  10   2       10.97        7.86      2.28 o 
   2  10   2      149.69      143.60      5.27 o 
   3  10   2        0.41       -1.56      2.58 o 
   4  10   2       15.63       12.17      3.01 o 
   5  10   2        0.59        5.53      3.04 o 
  -5  11   2       62.99       55.20      4.30 o 
  -4  11   2        0.12        2.28      2.36 o 
  -3  11   2       22.71       28.06      3.19 o 
  -2  11   2        2.85        0.66      2.47 o 
  -1  11   2       16.65       15.51      2.41 o 
   0  11   2        1.90        3.22      1.64 o 
   1  11   2       11.15       14.46      2.68 o 
   2  11   2       52.96       47.26      6.23 o 
   3  11   2       49.90       49.94      4.07 o 
   4  11   2        4.72        3.15      2.90 o 
  -4  12   2        0.35       -2.43      3.65 o 
  -3  12   2        0.24       -0.66      6.08 o 
  -2  12   2        0.00        3.75      2.25 o 
  -1  12   2        3.31        4.86      3.50 o 
   0  12   2        8.45       13.10      1.97 o 
   1  12   2       33.35       31.84      3.33 o 
   2  12   2       12.76       13.70      6.69 o 
 -10   1   3        6.25        4.77      2.47 o 
  -9   1   3        3.24        5.63      2.25 o 
  -8   1   3       53.26       50.73      3.11 o 
  -7   1   3       66.71       62.81      3.23 o 
  -6   1   3      755.67      789.11      9.79 o 
  -5   1   3       70.31       52.44      2.43 o 
  -4   1   3      387.77      549.08     24.42 o 
  -3   1   3     1140.77     1204.49      7.42 o 
  -2   1   3       90.44      107.16      2.37 o 
  -1   1   3      231.57      204.92      8.70 o 
   0   1   3     4099.04     2659.92    538.73 o 
   1   1   3     1085.40     1171.42     17.90 o 
   2   1   3      496.51      556.73      5.96 o 
   3   1   3        2.30        1.82      1.52 o 
   4   1   3        8.84       12.74      1.82 o 
   5   1   3        1.92        5.51      1.82 o 
   6   1   3      120.55      119.28      5.48 o 
   7   1   3       44.57       40.45      3.23 o 
   8   1   3        7.92        7.75      3.50 o 
   9   1   3        1.06       -0.97      5.62 o 
 -10   2   3       63.34       68.33      4.09 o 
  -9   2   3       25.07       24.49      2.90 o 
  -8   2   3       16.96       17.08      2.47 o 
  -7   2   3      250.15      261.08     11.88 o 
  -6   2   3      206.36      191.61      4.52 o 
  -5   2   3       27.28       36.09      2.03 o 
  -4   2   3        0.41        3.34      1.07 o 
  -3   2   3       83.17       75.34      2.37 o 
  -2   2   3      306.44      307.16      3.67 o 
  -1   2   3     1110.36     1098.94      7.11 o 
   0   2   3      175.15      150.06     11.28 o 
   1   2   3      381.40      412.63      8.86 o 
   2   2   3     1112.44     1201.74     27.54 o 
   3   2   3     1103.88     1209.35      9.52 o 
   4   2   3       71.69       81.58      3.11 o 
   5   2   3      357.45      369.45     20.88 o 
   6   2   3       27.10       25.57      2.68 o 
   7   2   3       37.49       38.08      8.82 o 
   8   2   3       79.69       83.92      4.87 o 
 -10   3   3        3.07        2.31      2.47 o 
  -9   3   3       16.01       15.75      2.90 o 
  -8   3   3        1.34        3.38      1.82 o 
  -7   3   3      464.64      449.35     13.27 o 
  -6   3   3      141.39      155.53      7.91 o 
  -5   3   3      905.27     1014.10     77.96 o 
  -4   3   3      364.77      359.01      5.16 o 
  -3   3   3     2476.64     2671.84    149.68 o 
  -2   3   3     2006.76     2048.27     23.04 o 
  -1   3   3       84.80       82.20      2.25 o 
   0   3   3       93.72      106.67      2.90 o 
   1   3   3     1028.51     1107.70      7.83 o 
   2   3   3        7.64        5.02      1.29 o 
   3   3   3        4.03        7.34      1.50 o 
   4   3   3        0.49        2.64      1.38 o 
   5   3   3        5.60        4.61      1.82 o 
   6   3   3       49.51       57.73      3.33 o 
   7   3   3       47.48       49.75      3.76 o 
   8   3   3        0.09       -3.34      3.34 o 
 -10   4   3       67.95       73.76      9.12 o 
  -9   4   3      100.07       96.00      5.02 o 
  -8   4   3        2.76        2.01      2.12 o 
  -7   4   3      480.28      477.63     23.94 o 
  -6   4   3      571.90      577.10      8.09 o 
  -5   4   3      128.47      133.12      3.86 o 
  -4   4   3      610.66      578.64      6.59 o 
  -3   4   3      242.76      274.47      4.74 o 
  -2   4   3     1331.17     1360.58      8.94 o 
  -1   4   3      980.46      950.65      9.22 o 
   0   4   3       97.26      120.90      3.16 o 
   1   4   3      235.40      212.06      3.98 o 
   2   4   3        5.45        8.00      1.52 o 
   3   4   3     1307.13     1499.07     45.78 o 
   4   4   3       40.54       47.21      2.80 o 
   5   4   3      451.06      457.98      8.08 o 
   6   4   3        0.00        2.64      2.03 o 
   7   4   3       88.81       92.94      4.84 o 
   8   4   3        1.88        5.32      4.10 o 
  -9   5   3      118.49      112.00     11.26 o 
  -8   5   3       23.59       30.11      3.11 o 
  -7   5   3      228.24      226.26     10.81 o 
  -6   5   3      198.97      199.85      5.17 o 
  -5   5   3     1241.49     1207.41     41.72 o 
  -4   5   3      176.62      185.59      4.31 o 
  -3   5   3      599.94      621.31     16.66 o 
  -2   5   3      890.28      997.54     37.09 o 
  -1   5   3      576.35      546.78     15.29 o 
   0   5   3     1203.82     1186.73     25.48 o 
   1   5   3      109.05      105.86      3.11 o 
   2   5   3      173.00      161.41      3.98 o 
   3   5   3       70.25       70.61      3.11 o 
   4   5   3      225.82      238.05      5.38 o 
   5   5   3       30.17       40.00      4.26 o 
   6   5   3       13.83       10.64      2.79 o 
   7   5   3        0.57       -1.67      2.47 o 
   8   5   3        8.39        8.76      4.71 o 
  -9   6   3        0.48        3.43      2.34 o 
  -8   6   3       66.15       69.09      6.99 o 
  -7   6   3        4.63        3.01      2.25 o 
  -6   6   3       70.21       64.98      8.67 o 
  -5   6   3      137.91      138.73     11.72 o 
  -4   6   3        1.37        1.84      2.58 o 
  -3   6   3        3.21        3.79      2.43 o 
  -2   6   3      122.97      116.08      3.55 o 
  -1   6   3        1.70        4.41      1.29 o 
   0   6   3        0.25       -0.68      1.13 o 
   1   6   3       12.54        9.08      1.72 o 
   2   6   3        8.09        8.78      4.26 o 
   3   6   3      218.24      232.98      6.85 o 
   4   6   3       31.48       26.35      2.47 o 
   5   6   3      203.65      192.69      5.63 o 
   6   6   3       16.77       16.68      2.99 o 
   7   6   3       45.44       46.10      5.32 o 
  -8   7   3       10.58        8.06      2.47 o 
  -7   7   3        6.95        2.87      2.74 o 
  -6   7   3        6.34        4.86      2.74 o 
  -5   7   3       61.67       58.19      3.23 o 
  -4   7   3       85.18       91.99      3.54 o 
  -3   7   3        0.48       -0.55      1.60 o 
  -2   7   3       43.19       44.02      2.47 o 
  -1   7   3      216.32      201.14      8.98 o 
   0   7   3      187.90      173.42      3.20 o 
   1   7   3      103.17       99.28      3.96 o 
   2   7   3       13.16       16.98      3.04 o 
   3   7   3       67.52       68.87      5.47 o 
   4   7   3       97.53       98.06      7.91 o 
   5   7   3        5.95        5.52      2.25 o 
   6   7   3       18.69       25.79      4.56 o 
   7   7   3       16.00       17.08      3.01 o 
  -8   8   3        0.70       -1.19      2.55 o 
  -7   8   3      168.31      167.93     27.08 o 
  -6   8   3       28.86       27.08      3.01 o 
  -5   8   3      162.04      168.90      7.00 o 
  -4   8   3       30.23       26.15      2.80 o 
  -3   8   3        3.95        1.22      1.93 o 
  -2   8   3      192.06      185.76      4.95 o 
  -1   8   3      338.46      329.89     14.47 o 
   0   8   3      319.62      268.92      5.80 o 
   1   8   3       13.64       13.03      2.15 o 
   2   8   3       28.53       31.23      2.55 o 
   3   8   3       40.95       42.89      3.07 o 
   4   8   3       29.19       33.24      3.01 o 
   5   8   3       60.25       54.08      5.47 o 
   6   8   3        2.19        2.19      2.47 o 
  -7   9   3        2.87       -2.29      2.47 o 
  -6   9   3        4.04        4.86      2.58 o 
  -5   9   3       60.35       67.14      8.67 o 
  -4   9   3       34.19       33.03      3.01 o 
  -3   9   3        0.75        2.69      2.28 o 
  -2   9   3       86.40       81.64      4.71 o 
  -1   9   3       48.51       41.97      6.54 o 
   0   9   3        3.35        2.53      1.59 o 
   1   9   3       13.63       20.21      2.47 o 
   2   9   3        3.76        2.13      2.15 o 
   3   9   3       17.39       23.63      4.26 o 
   4   9   3       78.63       98.99      4.72 o 
   5   9   3        6.29        7.49      2.90 o 
   6   9   3       14.35       18.81      4.56 o 
  -6  10   3       82.37       96.62      4.87 o 
  -5  10   3        2.71        0.86      2.68 o 
  -4  10   3        0.64       -0.04      2.25 o 
  -3  10   3        0.94        3.79      2.25 o 
  -2  10   3       32.20       31.17      2.77 o 
  -1  10   3       68.64       69.60      7.30 o 
   0  10   3      144.42      132.75      5.36 o 
   1  10   3       24.36       22.91      3.04 o 
   2  10   3       56.23       56.67      5.63 o 
   3  10   3       63.81       72.21      4.56 o 
   4  10   3       19.78       27.49      3.50 o 
   5  10   3        0.14       -2.57      2.68 o 
  -5  11   3       81.42       92.77      4.95 o 
  -4  11   3       21.27       22.48      3.11 o 
  -3  11   3        1.53        1.22      5.47 o 
  -2  11   3        8.46        3.84      2.34 o 
  -1  11   3      117.52      108.77      4.73 o 
   0  11   3       99.60      103.01      6.12 o 
   1  11   3        4.52        0.61      2.43 o 
   2  11   3       23.34       31.72      3.42 o 
   3  11   3       71.69       80.29      4.72 o 
   4  11   3       76.63       78.77      7.30 o 
  -3  12   3       35.49       39.65      3.65 o 
  -2  12   3       10.10       11.48      2.68 o 
  -1  12   3       33.54       33.43      3.76 o 
   0  12   3        0.02        1.08      3.07 o 
   1  12   3        5.09       10.91      7.90 o 
   2  12   3        0.01       -0.91      2.79 o 
 -10   0   4       73.80       59.91      6.39 o 
  -9   0   4       11.23       10.34      3.34 o 
  -8   0   4       79.17       78.78      5.48 o 
  -7   0   4      725.64      751.25     12.83 o 
  -6   0   4      121.93      107.42      5.17 o 
  -5   0   4     1590.00     1675.45     15.72 o 
  -4   0   4      914.26     1102.66     11.97 o 
  -3   0   4     7802.97     7186.82    125.15 o 
  -2   0   4      996.29     1095.09     10.16 o 
  -1   0   4      358.23      331.12      5.50 o 
   0   0   4      977.88      949.45     46.47 o 
   1   0   4      281.33      296.45      6.40 o 
   2   0   4     7506.29     7824.99    142.73 o 
   3   0   4      718.74      758.02     11.32 o 
   4   0   4        6.13        4.86      2.74 o 
   5   0   4       93.93      101.91      5.48 o 
   6   0   4        1.51        2.43      2.74 o 
   7   0   4        0.20        1.82      3.04 o 
   8   0   4        0.09       -0.91      3.95 o 
 -10   1   4       72.12       71.09      4.71 o 
  -9   1   4       55.44       42.76      6.08 o 
  -8   1   4     1081.97      955.29     14.69 o 
  -7   1   4      129.36      124.72      5.78 o 
  -6   1   4      838.31      801.48     14.69 o 
  -5   1   4      178.62      179.55      6.09 o 
  -4   1   4        0.14       -0.15      1.07 o 
  -3   1   4      108.56      129.60      3.20 o 
  -2   1   4      769.79      727.66     24.55 o 
  -1   1   4      574.97      534.51     12.56 o 
   0   1   4      673.86      571.02     38.32 o 
   1   1   4      395.39      435.11      6.87 o 
   2   1   4       13.24       14.45      1.72 o 
   3   1   4       10.08       11.86      1.72 o 
   4   1   4       51.46       61.30      2.90 o 
   5   1   4      200.99      213.87      5.38 o 
   6   1   4        1.14        4.77      2.03 o 
   7   1   4       22.24       25.05      3.01 o 
   8   1   4       20.57       23.64      5.93 o 
 -10   2   4       15.08       16.30      2.79 o 
  -9   2   4       14.08        6.02      2.68 o 
  -8   2   4       85.21       78.73      3.97 o 
  -7   2   4       86.42       82.56      3.54 o 
  -6   2   4       61.53       65.42      6.39 o 
  -5   2   4      789.47      788.42      7.90 o 
  -4   2   4      336.95      359.93     10.52 o 
  -3   2   4     1076.76     1244.52     25.98 o 
  -2   2   4      425.42      492.54     15.43 o 
  -1   2   4       10.51        7.55      0.95 o 
   0   2   4      249.62      233.36     18.04 o 
   1   2   4      530.46      666.46      8.71 o 
   2   2   4     3424.00     3829.40     16.52 o 
   3   2   4       75.79       68.28      2.90 o 
   4   2   4       62.40       62.32      8.52 o 
   5   2   4      116.63      116.63      4.30 o 
   6   2   4        0.06        2.90      2.43 o 
   7   2   4        0.42        2.74      2.15 o 
   8   2   4        0.13        0.09      6.54 o 
 -10   3   4       20.57       17.93      5.93 o 
  -9   3   4        1.25       -2.47      2.47 o 
  -8   3   4      442.71      404.45     40.54 o 
  -7   3   4       84.56       75.76      3.87 o 
  -6   3   4      131.94      120.94      3.96 o 
  -5   3   4      154.28      160.42      4.09 o 
  -4   3   4       67.34       84.12      3.65 o 
  -3   3   4      195.65      214.75      4.09 o 
  -2   3   4       76.92       82.61      3.04 o 
  -1   3   4       39.28       34.88      1.72 o 
   0   3   4      286.11      288.26     11.31 o 
   1   3   4      352.26      419.25     25.78 o 
   2   3   4      103.24      107.21     13.54 o 
   3   3   4      170.45      174.65      5.48 o 
   4   3   4       46.86       58.75      4.56 o 
   5   3   4       87.98       87.56      3.95 o 
   6   3   4        6.00        7.98      2.47 o 
   7   3   4       11.39        9.51      2.68 o 
   8   3   4        1.39       -0.01      3.80 o 
 -10   4   4       11.19       11.53      3.20 o 
  -9   4   4       10.25        8.36      2.58 o 
  -8   4   4      152.28      140.38      7.61 o 
  -7   4   4      467.45      484.44     10.06 o 
  -6   4   4       67.72       74.63      7.30 o 
  -5   4   4      395.53      399.49     17.84 o 
  -4   4   4      107.98      105.73      9.89 o 
  -3   4   4        0.34        2.13      1.07 o 
  -2   4   4      634.38      721.25      7.03 o 
  -1   4   4      432.81      450.50      8.24 o 
   0   4   4      220.69      212.57      4.37 o 
   1   4   4      196.21      196.72      4.20 o 
   2   4   4       56.15       66.50      8.52 o 
   3   4   4      618.95      660.51      7.88 o 
   4   4   4       16.72        9.93      2.25 o 
   5   4   4        0.25       -0.66      2.03 o 
   6   4   4       45.04       57.88      3.80 o 
   7   4   4        8.89       19.26      4.86 o 
   8   4   4        2.08        4.35      2.63 o 
  -9   5   4       55.09       53.46      5.78 o 
  -8   5   4       34.22       19.56      2.99 o 
  -7   5   4        0.04       -2.14      3.50 o 
  -6   5   4      218.01      189.34     13.85 o 
  -5   5   4       38.11       43.86      2.47 o 
  -4   5   4       42.64       42.15      2.37 o 
  -3   5   4       16.23       15.69      2.28 o 
  -2   5   4       90.41       78.11      2.90 o 
  -1   5   4       87.31      115.47      3.23 o 
   0   5   4      732.48      765.49     12.50 o 
   1   5   4      180.45      164.48      5.94 o 
   2   5   4       74.75       75.44      3.01 o 
   3   5   4       38.52       38.91      2.80 o 
   4   5   4       25.18       27.34      2.68 o 
   5   5   4        5.59        4.65      2.25 o 
   6   5   4       30.98       35.37      3.44 o 
   7   5   4       14.93       17.34      3.22 o 
  -9   6   4       13.41       11.27      2.99 o 
  -8   6   4       15.54       17.27      2.77 o 
  -7   6   4      264.06      274.13     23.90 o 
  -6   6   4      271.45      257.10      6.13 o 
  -5   6   4       95.88       96.90      5.32 o 
  -4   6   4        0.55       -0.46      1.50 o 
  -3   6   4       54.13       49.60      4.26 o 
  -2   6   4      115.38      117.31      7.30 o 
  -1   6   4      246.18      204.89      8.38 o 
   0   6   4        0.12        1.86      1.00 o 
   1   6   4      185.90      174.04      4.41 o 
   2   6   4        1.43        4.26      2.28 o 
   3   6   4        1.13       -0.98      1.82 o 
   4   6   4       14.47       18.19      4.71 o 
   5   6   4        9.54        4.26      3.80 o 
   6   6   4       52.95       54.57      3.97 o 
   7   6   4        2.30        3.06      2.77 o 
  -8   7   4       93.05       91.57     13.99 o 
  -7   7   4       19.68       16.89      2.90 o 
  -6   7   4       29.51       36.57      3.01 o 
  -5   7   4       79.29       73.95      6.54 o 
  -4   7   4      750.56      772.16      9.93 o 
  -3   7   4        1.63       -0.46      1.72 o 
  -2   7   4      109.96       97.52      3.96 o 
  -1   7   4       32.62       32.81      2.37 o 
   0   7   4      310.40      301.13     10.69 o 
   1   7   4      541.31      563.25     10.07 o 
   2   7   4       20.69       18.01      2.15 o 
   3   7   4       89.62       92.83      5.78 o 
   4   7   4       27.65       29.26      3.19 o 
   5   7   4        0.08       -2.49      2.74 o 
   6   7   4       16.71       18.97      5.32 o 
  -8   8   4       55.69       65.53      4.28 o 
  -7   8   4       23.30       25.71      2.99 o 
  -6   8   4        0.16       -1.87      2.03 o 
  -5   8   4       11.71       15.54      4.71 o 
  -4   8   4      132.46      133.59      4.95 o 
  -3   8   4       77.60       85.85      3.66 o 
  -2   8   4      161.55      173.66      4.95 o 
  -1   8   4      869.78      864.25     24.46 o 
   0   8   4      352.52      331.26      7.77 o 
   1   8   4      119.81      110.32      4.41 o 
   2   8   4        3.32        6.06      2.43 o 
   3   8   4       89.11       92.41      4.19 o 
   4   8   4       24.67       34.02      7.60 o 
   5   8   4        0.00        4.56      2.36 o 
   6   8   4        4.48        6.01      2.90 o 
  -7   9   4        1.32        2.74      2.58 o 
  -6   9   4      141.94      150.70      6.39 o 
  -5   9   4       17.39       19.99      3.01 o 
  -4   9   4      539.11      543.90     39.95 o 
  -3   9   4       13.85       11.91      3.04 o 
  -2   9   4       95.31      102.27      6.08 o 
  -1   9   4        5.54        6.54      2.15 o 
   0   9   4       48.74       46.91      2.72 o 
   1   9   4      188.14      185.04      5.48 o 
   2   9   4       18.94       21.92      2.58 o 
   3   9   4       36.79       39.08      3.44 o 
   4   9   4       16.45       17.51      3.11 o 
   5   9   4        0.36       -2.28      2.79 o 
  -6  10   4        4.69       11.89      2.79 o 
  -5  10   4       46.19       48.30      5.17 o 
  -4  10   4       13.35       11.04      2.77 o 
  -3  10   4        0.08        2.43      1.93 o 
  -2  10   4        5.59       14.56      4.71 o 
  -1  10   4       50.03       45.92      5.63 o 
   0  10   4       80.84       85.83      4.29 o 
   1  10   4        4.70        3.80      2.36 o 
   2  10   4        0.45        4.52      2.28 o 
   3  10   4       92.78       80.15      4.93 o 
   4  10   4       54.52       55.07      4.50 o 
  -5  11   4        1.05       -1.52      2.79 o 
  -4  11   4       11.77        8.86      2.90 o 
  -3  11   4        5.38        4.22      2.89 o 
  -2  11   4       26.20       32.90      4.10 o 
  -1  11   4        0.01        1.36      2.03 o 
   0  11   4        8.62        9.26      2.02 o 
   1  11   4        1.21        4.41      2.15 o 
   2  11   4       60.32       53.06      5.63 o 
   3  11   4       26.98       31.41      7.91 o 
  -2  12   4        4.56       11.16      4.41 o 
  -1  12   4        1.60        2.63      2.47 o 
   0  12   4        5.54       10.02      2.63 o 
 -10   1   5       28.92       24.25      3.11 o 
  -9   1   5       47.81       41.50      3.44 o 
  -8   1   5       21.53       21.18      3.34 o 
  -7   1   5        3.31        2.23      1.60 o 
  -6   1   5      138.15      160.11      4.52 o 
  -5   1   5       11.98       13.57      1.93 o 
  -4   1   5       41.77       32.11      2.03 o 
  -3   1   5       45.18       57.80      2.37 o 
  -2   1   5       11.47        8.78      2.43 o 
  -1   1   5      129.01       68.28     42.93 o 
   0   1   5      273.11      150.16     31.86 o 
   1   1   5      119.01      124.69      3.44 o 
   2   1   5       38.12       32.55      2.37 o 
   3   1   5      190.99      182.41      5.94 o 
   4   1   5       91.87      101.16      3.76 o 
   5   1   5        0.63        3.10      2.03 o 
   6   1   5       17.55       17.21      2.77 o 
   7   1   5       11.04       12.87      3.04 o 
 -10   2   5        8.09        5.17      2.79 o 
  -9   2   5       17.50       10.48      2.47 o 
  -8   2   5       57.77       51.82      6.08 o 
  -7   2   5        1.05       -1.72      1.72 o 
  -6   2   5      202.85      199.27      4.95 o 
  -5   2   5      603.54      664.15     16.34 o 
  -4   2   5       28.85       31.69      2.58 o 
  -3   2   5        0.64       -1.24      1.37 o 
  -2   2   5     1746.77     1464.01    346.81 o 
  -1   2   5      168.16       97.68     62.12 o 
   0   2   5      184.46      128.65     24.71 o 
   1   2   5     1035.35     1142.58     35.13 o 
   2   2   5     1365.68     1483.24     41.80 o 
   3   2   5        0.18       -1.56      1.98 o 
   4   2   5       22.41       22.82      2.58 o 
   5   2   5        0.66        1.20      1.82 o 
   6   2   5        0.56        3.78      2.25 o 
   7   2   5       20.48       26.16      3.33 o 
 -10   3   5      115.18       99.03      5.05 o 
  -9   3   5       91.97       87.00      6.24 o 
  -8   3   5      165.88      162.68      9.43 o 
  -7   3   5       30.74       24.16      2.37 o 
  -6   3   5      752.41      771.22      9.40 o 
  -5   3   5     1065.07     1069.75     18.69 o 
  -4   3   5       70.08      101.18      7.00 o 
  -3   3   5      225.37      209.28      7.92 o 
  -2   3   5        2.33        2.58      1.29 o 
  -1   3   5      386.92      236.98    166.90 o 
   0   3   5      279.65      227.52     44.70 o 
   1   3   5       42.31       43.88      2.47 o 
   2   3   5      103.40      120.74      5.48 o 
   3   3   5       48.96       55.75      2.99 o 
   4   3   5      537.34      556.93      8.63 o 
   5   3   5        0.63        1.27      2.25 o 
   6   3   5      114.25      108.88      5.05 o 
   7   3   5        0.99       -1.05      2.77 o 
 -10   4   5       11.15        8.57      2.90 o 
  -9   4   5       89.07      101.84     13.84 o 
  -8   4   5       74.79       64.41      7.30 o 
  -7   4   5      333.60      340.13      7.31 o 
  -6   4   5      633.79      637.07      9.07 o 
  -5   4   5       34.06       33.36      5.63 o 
  -4   4   5     1025.27     1050.97     20.22 o 
  -3   4   5      164.93      184.11      4.19 o 
  -2   4   5     1202.33     1284.46     45.46 o 
  -1   4   5      977.64      674.37    423.84 o 
   0   4   5      149.98      138.83     16.12 o 
   1   4   5        6.50        4.06      2.89 o 
   2   4   5      313.16      337.69      6.14 o 
   3   4   5        0.02        0.76      1.72 o 
   4   4   5       15.37       21.10      2.55 o 
   5   4   5        0.88       -2.25      2.25 o 
   6   4   5        2.50        0.76      3.19 o 
   7   4   5        1.21        3.34      2.79 o 
  -9   5   5      108.12      103.87     12.17 o 
  -8   5   5      147.35      126.35      7.00 o 
  -7   5   5       30.31       33.33      3.23 o 
  -6   5   5      290.13      271.23      6.85 o 
  -5   5   5      349.90      334.16      6.68 o 
  -4   5   5       61.80       57.58      2.90 o 
  -3   5   5      177.37      162.98      7.46 o 
  -2   5   5        3.19        7.13      2.43 o 
  -1   5   5      231.59      221.63      4.74 o 
   0   5   5       14.01       12.15      1.63 o 
   1   5   5        0.20        1.82      3.04 o 
   2   5   5        8.16        3.86      2.03 o 
   3   5   5       13.45       14.73      2.89 o 
   4   5   5      171.04      194.70     11.26 o 
   5   5   5       12.65       14.24      4.86 o 
   6   5   5       90.84       89.42      4.50 o 
   7   5   5       11.19       14.63      3.11 o 
  -9   6   5       60.31       75.08     15.81 o 
  -8   6   5      314.14      296.16     22.53 o 
  -7   6   5        0.01        0.96      2.03 o 
  -6   6   5      267.57      239.41      6.13 o 
  -5   6   5      221.56      220.67      7.00 o 
  -4   6   5      892.62      886.99     17.74 o 
  -3   6   5        2.06        4.69      3.19 o 
  -2   6   5       78.80       72.03      5.32 o 
  -1   6   5        0.73       -1.60      1.60 o 
   0   6   5      107.61       94.74      2.71 o 
   1   6   5      122.82      135.87      6.85 o 
   2   6   5        0.04        2.13      1.50 o 
   3   6   5       24.51       22.12      3.19 o 
   4   6   5        9.91       12.10      2.36 o 
   5   6   5       76.23       80.40      4.29 o 
   6   6   5        3.82        9.14      2.68 o 
  -8   7   5        0.67        0.66      2.34 o 
  -7   7   5        0.04       -0.51      2.25 o 
  -6   7   5       23.29       21.74      2.55 o 
  -5   7   5       76.65       76.29      3.76 o 
  -4   7   5       35.43       36.92      2.90 o 
  -3   7   5        5.86        4.37      2.03 o 
  -2   7   5        5.34        1.52      2.43 o 
  -1   7   5      241.71      165.19     85.11 o 
   0   7   5      170.61      144.26     10.59 o 
   1   7   5      359.38      333.58      6.78 o 
   2   7   5        4.47        3.48      1.90 o 
   3   7   5       20.99       19.58      2.68 o 
   4   7   5        1.25        0.30      2.36 o 
   5   7   5       33.34       40.05      4.11 o 
   6   7   5       37.55       36.11      4.30 o 
  -8   8   5       52.61       48.62      4.16 o 
  -7   8   5       17.50       18.98      2.90 o 
  -6   8   5        1.53        2.58      3.50 o 
  -5   8   5        9.36       15.48      2.47 o 
  -4   8   5        1.30        1.34      1.82 o 
  -3   8   5        0.33        1.00      1.82 o 
  -2   8   5        1.00       -1.22      1.93 o 
  -1   8   5        7.52        3.86      2.12 o 
   0   8   5       28.47       22.57      3.77 o 
   1   8   5       24.42       20.83      2.80 o 
   2   8   5       10.95        6.54      2.58 o 
   3   8   5        0.39       -0.46      2.47 o 
   4   8   5        2.02       -2.33      2.47 o 
   5   8   5        1.22        1.82      3.50 o 
  -7   9   5        0.84        1.22      3.19 o 
  -6   9   5       73.37       80.80     13.23 o 
  -5   9   5       31.52       33.17      3.33 o 
  -4   9   5       17.82       21.54      2.99 o 
  -3   9   5       42.52       38.06      3.65 o 
  -2   9   5        0.01        3.07      3.50 o 
  -1   9   5       55.75       34.81     13.69 o 
   0   9   5       93.63       91.45     10.19 o 
   1   9   5       70.97       69.14      3.97 o 
   2   9   5        4.13        0.52      2.47 o 
   3   9   5       48.88       50.78      3.76 o 
   4   9   5       34.35       39.23      4.09 o 
  -6  10   5        5.08        3.61      2.90 o 
  -5  10   5        9.68        9.53      3.20 o 
  -4  10   5       90.99      109.55      4.95 o 
  -3  10   5       13.37       10.92      2.47 o 
  -2  10   5        1.15        5.11      2.25 o 
  -1  10   5       41.38       37.65      4.56 o 
   0  10   5       51.88       50.99      5.31 o 
   1  10   5        9.55       13.69      2.79 o 
   2  10   5        0.54        1.06      2.47 o 
   3  10   5       10.22       20.66      3.11 o 
  -4  11   5        4.79       10.47      2.68 o 
  -3  11   5       22.50       26.44      3.33 o 
  -2  11   5        1.68       -0.30      2.58 o 
  -1  11   5        0.03       -1.26      2.28 o 
   0  11   5       11.18       10.37      2.16 o 
   1  11   5        1.71        3.74      2.25 o 
   2  11   5        0.02       -3.65      3.65 o 
 -10   0   6       36.93       34.36      5.17 o 
  -9   0   6      212.16      208.19      8.83 o 
  -8   0   6      376.83      341.85     10.66 o 
  -7   0   6     1869.51     1737.16     21.84 o 
  -6   0   6     1095.36     1121.98     16.23 o 
  -5   0   6      946.17      939.64     13.78 o 
  -4   0   6     1031.29     1165.23     14.41 o 
  -3   0   6        1.13       -3.04      3.04 o 
  -2   0   6      187.13      162.92      5.79 o 
  -1   0   6       98.43       58.73      3.35 o 
   0   0   6      419.24      343.72     93.36 o 
   1   0   6       31.86       35.28      3.65 o 
   2   0   6      261.25      260.14      7.92 o 
   3   0   6        4.05        2.13      6.38 o 
   4   0   6        0.42        4.26      2.74 o 
   5   0   6       38.08       36.19      4.87 o 
   6   0   6       37.80       43.79      5.17 o 
   7   0   6        4.80        4.56      3.04 o 
 -10   1   6        0.17       -1.37      2.36 o 
  -9   1   6       97.22       96.84     11.25 o 
  -8   1   6        5.50        1.98      2.15 o 
  -7   1   6        6.72       10.23      3.65 o 
  -6   1   6      280.00      286.24     14.32 o 
  -5   1   6       83.84       91.22      3.44 o 
  -4   1   6     1240.05     1267.79     10.86 o 
  -3   1   6      349.03      344.14      7.93 o 
  -2   1   6     2259.87     1790.72    291.58 o 
  -1   1   6        9.81        8.17      1.17 o 
   0   1   6        9.03        5.16      1.49 o 
   1   1   6       25.59       27.53      2.37 o 
   2   1   6      121.76      134.26      5.63 o 
   3   1   6      549.58      587.76      8.85 o 
   4   1   6       13.39       11.64      2.47 o 
   5   1   6       13.47       12.46      2.47 o 
   6   1   6       28.25       26.53      4.26 o 
   7   1   6        2.46        2.89      2.79 o 
 -10   2   6       11.51        9.82      6.84 o 
  -9   2   6       38.55       38.34      3.44 o 
  -8   2   6       28.55       20.85      3.95 o 
  -7   2   6      710.77      664.24      9.61 o 
  -6   2   6       13.25       18.96      2.03 o 
  -5   2   6      215.00      175.45      4.63 o 
  -4   2   6       77.69       65.68      2.89 o 
  -3   2   6        4.53        8.79      1.60 o 
  -2   2   6       58.56       53.61     14.90 o 
  -1   2   6      229.34      130.31     83.92 o 
   0   2   6        0.05       -0.53      0.89 o 
   1   2   6      202.65      194.01      4.74 o 
   2   2   6        8.80        4.62      5.47 o 
   3   2   6        2.99        1.66      2.89 o 
   4   2   6        7.47        9.77      4.86 o 
   5   2   6       17.60       18.25      3.01 o 
   6   2   6       57.64       56.69      3.97 o 
   7   2   6        0.02       -1.58      2.90 o 
 -10   3   6        0.49       -1.94      2.47 o 
  -9   3   6       32.63       36.39      3.33 o 
  -8   3   6        0.07       -0.46      3.19 o 
  -7   3   6       54.63       49.55      3.33 o 
  -6   3   6      146.19      158.69      9.43 o 
  -5   3   6      137.47      150.51      4.52 o 
  -4   3   6      223.34      237.95      8.98 o 
  -3   3   6      160.58      190.49      4.62 o 
  -2   3   6       75.61       69.49     10.50 o 
  -1   3   6      216.39      128.67     88.63 o 
   0   3   6      156.33      128.98     24.41 o 
   1   3   6      216.48      211.77      5.06 o 
   2   3   6      360.50      377.59      7.00 o 
   3   3   6      376.79      370.60     14.48 o 
   4   3   6      127.35      113.18      4.84 o 
   5   3   6        5.01        5.53      2.34 o 
   6   3   6        3.82        5.62      2.79 o 
  -9   4   6        0.74        2.78      4.10 o 
  -8   4   6       24.01       23.55      2.68 o 
  -7   4   6      115.90      100.11      5.17 o 
  -6   4   6       50.69       58.30      6.84 o 
  -5   4   6       26.74       33.66      3.50 o 
  -4   4   6      150.58      162.96      6.85 o 
  -3   4   6       91.10       84.03      3.11 o 
  -2   4   6       59.08       57.79      2.68 o 
  -1   4   6        1.63        2.57      1.82 o 
   0   4   6        0.06        0.68      1.06 o 
   1   4   6        0.53        0.15      1.50 o 
   2   4   6      179.12      179.98      5.05 o 
   3   4   6        9.96        5.51      2.47 o 
   4   4   6       75.18       76.79      5.02 o 
   5   4   6       30.08       29.55      3.33 o 
   6   4   6        1.65        3.95      3.50 o 
  -9   5   6       17.74       20.58      3.22 o 
  -8   5   6       24.89       25.57      3.11 o 
  -7   5   6        6.01        3.81      2.25 o 
  -6   5   6      171.13      183.58      8.52 o 
  -5   5   6      190.27      172.83      5.05 o 
  -4   5   6      299.61      293.91      7.92 o 
  -3   5   6        2.40        2.39      1.60 o 
  -2   5   6        2.92        4.71      1.50 o 
  -1   5   6       71.83       61.83     37.11 o 
   0   5   6       46.59       50.29      4.74 o 
   1   5   6        5.92        3.39      2.03 o 
   2   5   6       13.33       16.89      2.36 o 
   3   5   6       27.37       32.88      3.01 o 
   4   5   6        1.75       -1.37      2.36 o 
   5   5   6        4.54        6.38      4.56 o 
   6   5   6        3.05        2.56      2.90 o 
  -9   6   6        8.50        9.79      2.99 o 
  -8   6   6       86.48       99.46      5.05 o 
  -7   6   6        0.59        0.58      2.58 o 
  -6   6   6        4.06       -0.46      3.33 o 
  -5   6   6       76.68       67.77      6.08 o 
  -4   6   6      223.89      213.38     12.48 o 
  -3   6   6      248.67      248.89      5.92 o 
  -2   6   6       34.59       37.41      2.80 o 
  -1   6   6       63.51       67.94      3.33 o 
   0   6   6       37.17       44.80      2.79 o 
   1   6   6      218.42      242.57      7.61 o 
   2   6   6      229.55      256.16      8.37 o 
   3   6   6        1.87        3.95      3.04 o 
   4   6   6       41.16       47.48      3.54 o 
   5   6   6       12.76       12.51      2.99 o 
  -8   7   6        1.82       -0.18      2.55 o 
  -7   7   6       30.14       30.88      3.44 o 
  -6   7   6       36.18       40.20      3.23 o 
  -5   7   6       22.86       19.10      2.58 o 
  -4   7   6        0.51        2.13      2.13 o 
  -3   7   6       41.83       37.39      3.11 o 
  -2   7   6      135.24      153.84      4.95 o 
  -1   7   6       39.83       34.17     13.23 o 
   0   7   6      564.11      579.83     14.35 o 
   1   7   6       55.82       73.54      3.87 o 
   2   7   6       59.43       64.12      3.76 o 
   3   7   6        7.24        5.93      2.58 o 
   4   7   6       18.34       20.54      5.02 o 
   5   7   6        2.37        4.49      2.85 o 
  -7   8   6      110.00      118.61      5.58 o 
  -6   8   6        0.33        2.03      2.25 o 
  -5   8   6       28.67       30.88      3.23 o 
  -4   8   6      122.91      125.53      6.24 o 
  -3   8   6      387.84      373.32      7.76 o 
  -2   8   6       11.07       15.61      2.36 o 
  -1   8   6        9.17        9.67      5.02 o 
   0   8   6        0.93        0.87      1.55 o 
   1   8   6       55.49       67.31      3.76 o 
   2   8   6      115.70      139.03      5.27 o 
   3   8   6        9.41       10.50      3.19 o 
   4   8   6        0.37        2.66      2.89 o 
  -6   9   6       62.75       60.39      4.28 o 
  -5   9   6       38.90       48.97      3.95 o 
  -4   9   6       36.12       38.94      3.44 o 
  -3   9   6       12.59       20.48      6.38 o 
  -2   9   6       11.46       10.49      2.79 o 
  -1   9   6       26.25       29.81      7.15 o 
   0   9   6      125.21      117.67      7.88 o 
   1   9   6       92.58      107.29     12.01 o 
   2   9   6       11.57        7.18      3.65 o 
   3   9   6        0.21       -1.69      2.68 o 
  -5  10   6       58.40       58.97      4.40 o 
  -4  10   6        3.36        1.30      2.68 o 
  -3  10   6      118.23      128.01      5.48 o 
  -2  10   6        8.93        3.51      2.68 o 
  -1  10   6       41.81       41.61     10.80 o 
   0  10   6       14.94       17.14      2.56 o 
   1  10   6       13.52       11.86      3.20 o 
   2  10   6        0.35        0.46      4.41 o 
  -3  11   6        1.86       -2.99      2.99 o 
  -2  11   6        1.89        2.94      2.55 o 
  -1  11   6        0.78        2.04      2.13 o 
   0  11   6        0.05        1.30      1.97 o 
 -10   1   7       11.15        6.99      2.79 o 
  -9   1   7        4.70        8.17      2.43 o 
  -8   1   7       12.84       13.99      2.25 o 
  -7   1   7       72.19       57.44      3.76 o 
  -6   1   7       72.85       62.03      3.44 o 
  -5   1   7       10.73       13.33      2.74 o 
  -4   1   7        2.73        2.84      1.60 o 
  -3   1   7       46.02       43.61      4.26 o 
  -2   1   7      170.40      157.13     12.18 o 
  -1   1   7      170.44      131.75     21.77 o 
   0   1   7        8.19       12.12      1.89 o 
   1   1   7       20.82       24.62      2.47 o 
   2   1   7       25.48       25.30      3.04 o 
   3   1   7      219.66      222.78      6.13 o 
   4   1   7       22.99       27.38      3.01 o 
   5   1   7        9.98       12.96      2.79 o 
   6   1   7        0.04       -3.01      3.01 o 
  -9   2   7      148.50      154.36      6.24 o 
  -8   2   7       23.01       26.79      2.80 o 
  -7   2   7       60.16       60.32      3.64 o 
  -6   2   7       22.02       26.52      2.47 o 
  -5   2   7      227.63      237.32     11.57 o 
  -4   2   7      244.91      256.91      5.60 o 
  -3   2   7      127.69      137.68      4.19 o 
  -2   2   7       14.89       16.69      2.13 o 
  -1   2   7        0.02        0.61      1.50 o 
   0   2   7      157.67      130.23     11.35 o 
   1   2   7       28.30       24.04      2.37 o 
   2   2   7        8.80       14.29      2.15 o 
   3   2   7        3.75        2.13      3.34 o 
   4   2   7       24.73       21.26      3.23 o 
   5   2   7       61.15       64.59      4.87 o 
   6   2   7        0.56        2.16      2.68 o 
  -9   3   7        8.70        9.38      2.58 o 
  -8   3   7       67.69       82.97      5.63 o 
  -7   3   7       36.36       33.48      3.34 o 
  -6   3   7      480.85      505.74     23.17 o 
  -5   3   7      331.04      323.97     30.01 o 
  -4   3   7       20.16       23.59      2.37 o 
  -3   3   7       75.14       72.28      3.65 o 
  -2   3   7        2.94        3.32      1.98 o 
  -1   3   7      657.27      496.00    141.42 o 
   0   3   7      156.04      114.90     14.63 o 
   1   3   7       51.84       46.27      3.11 o 
   2   3   7      138.99      132.60      4.84 o 
   3   3   7      306.12      316.36     10.81 o 
   4   3   7        0.26       -0.15      2.58 o 
   5   3   7        3.02        3.20      3.80 o 
   6   3   7        0.74        0.30      2.79 o 
  -9   4   7      162.54      160.25      6.02 o 
  -8   4   7       80.39       86.81      5.32 o 
  -7   4   7      267.84      271.04     11.72 o 
  -6   4   7       73.11       70.93     13.08 o 
  -5   4   7      453.36      469.00     18.45 o 
  -4   4   7      585.63      592.50     28.23 o 
  -3   4   7       28.91       27.37      2.47 o 
  -2   4   7       53.39       46.83      3.35 o 
  -1   4   7        2.58        3.20      2.13 o 
   0   4   7       16.98       15.15      1.62 o 
   1   4   7        6.50       10.37      2.25 o 
   2   4   7        9.33        8.21      2.36 o 
   3   4   7        7.58        7.37      2.68 o 
   4   4   7       21.31       21.91      3.23 o 
   5   4   7       68.48       63.29      4.62 o 
  -9   5   7        6.56        6.23      2.55 o 
  -8   5   7      162.19      188.53      6.45 o 
  -7   5   7      259.49      277.77     15.83 o 
  -6   5   7      151.10      156.03      6.09 o 
  -5   5   7      550.79      551.31     11.74 o 
  -4   5   7      115.01      112.44      9.58 o 
  -3   5   7      649.05      670.22     34.80 o 
  -2   5   7        1.13        1.82      1.93 o 
  -1   5   7      113.79       87.03     39.40 o 
   0   5   7        4.37        7.54      1.20 o 
   1   5   7        2.82        7.18      2.28 o 
   2   5   7        4.79        5.17      2.36 o 
   3   5   7        3.44        4.10      2.55 o 
   4   5   7        1.25        1.05      3.50 o 
   5   5   7        0.15        0.46      3.19 o 
  -8   6   7       10.68       14.70      2.68 o 
  -7   6   7      104.32      110.89      5.16 o 
  -6   6   7       17.82       19.47      2.68 o 
  -5   6   7       45.12       47.77      3.23 o 
  -4   6   7        5.53        2.62      2.13 o 
  -3   6   7        0.20       -1.67      1.98 o 
  -2   6   7       47.60       52.05      3.95 o 
  -1   6   7       15.51       12.80      2.12 o 
   0   6   7      173.54      168.10      4.61 o 
   1   6   7       62.84       68.92      5.78 o 
   2   6   7      118.95      114.39      4.84 o 
   3   6   7        1.13        1.06      2.58 o 
   4   6   7       11.65       10.36      2.77 o 
   5   6   7        5.73        6.69      4.26 o 
  -8   7   7       23.95       35.17      7.60 o 
  -7   7   7      156.33      170.10      8.98 o 
  -6   7   7       30.83       29.42      6.99 o 
  -5   7   7       20.90       18.64      2.90 o 
  -4   7   7      115.35      128.59     10.19 o 
  -3   7   7      175.34      159.49      5.38 o 
  -2   7   7       16.87       19.25      6.54 o 
  -1   7   7        7.46        9.32      2.43 o 
   0   7   7       15.09       14.17      1.98 o 
   1   7   7       18.08       15.07      2.99 o 
   2   7   7       12.28       11.08      2.68 o 
   3   7   7        0.95        2.43      3.65 o 
   4   7   7        0.08        1.90      2.47 o 
  -7   8   7        5.25        1.92      2.77 o 
  -6   8   7       12.87       15.92      4.86 o 
  -5   8   7        2.79        4.91      2.28 o 
  -4   8   7       88.97       93.08      6.54 o 
  -3   8   7        2.26       -2.25      2.25 o 
  -2   8   7        6.59        6.69      2.74 o 
  -1   8   7        8.06        4.41      2.36 o 
   0   8   7       52.44       42.66      2.79 o 
   1   8   7       35.56       40.40      5.78 o 
   2   8   7       71.57       73.20      4.50 o 
   3   8   7        4.03       -0.95      3.19 o 
  -6   9   7       11.01       17.07      5.17 o 
  -5   9   7       32.16       40.90      3.72 o 
  -4   9   7        1.07       -2.30      2.90 o 
  -3   9   7        8.73       16.68      3.01 o 
  -2   9   7        0.79        1.13      2.25 o 
  -1   9   7        3.74        0.78      2.41 o 
   0   9   7       12.84       11.94      2.05 o 
   1   9   7        0.31       -2.77      2.77 o 
   2   9   7        0.14       -2.28      2.79 o 
  -4  10   7        6.89        7.72      3.11 o 
  -3  10   7        9.63       18.07      4.10 o 
  -2  10   7        0.64        9.28      3.34 o 
  -1  10   7        0.57       -1.34      3.80 o 
   0  10   7        0.00        1.05      1.93 o 
  -9   0   8       28.11       29.49      4.87 o 
  -8   0   8      108.21      109.21      7.91 o 
  -7   0   8        3.80        2.13      3.04 o 
  -6   0   8       58.60       64.17      5.47 o 
  -5   0   8      100.05      105.56      5.78 o 
  -4   0   8       15.80       15.81      3.04 o 
  -3   0   8      684.15      651.49     13.13 o 
  -2   0   8      162.43      172.27      6.70 o 
  -1   0   8      617.70      511.97     11.91 o 
   0   0   8       75.38       73.35      3.87 o 
   1   0   8       16.41       20.37      3.34 o 
   2   0   8        1.19        0.30      3.04 o 
   3   0   8       18.09       20.37      3.95 o 
   4   0   8       33.21       34.97      5.47 o 
   5   0   8        0.24        4.56      3.95 o 
  -9   1   8       58.73       69.57      7.60 o 
  -8   1   8      127.57      135.28      8.52 o 
  -7   1   8      235.06      217.15      9.44 o 
  -6   1   8      984.73      932.88     12.11 o 
  -5   1   8      420.03      428.22      8.84 o 
  -4   1   8      283.28      261.43      6.14 o 
  -3   1   8      335.50      324.50      6.57 o 
  -2   1   8        2.75        5.02      1.72 o 
  -1   1   8       79.79       76.19      3.44 o 
   0   1   8       23.07       21.26      1.77 o 
   1   1   8       20.64       26.05      2.74 o 
   2   1   8        0.15        2.93      2.03 o 
   3   1   8        3.20       -0.61      2.58 o 
   4   1   8       11.74        7.00      2.90 o 
   5   1   8        4.53        1.36      2.90 o 
  -9   2   8        5.15        4.80      2.68 o 
  -8   2   8       98.53      109.35      7.00 o 
  -7   2   8       11.33       15.16      2.55 o 
  -6   2   8        8.05        8.09      2.25 o 
  -5   2   8       65.01       58.24      3.65 o 
  -4   2   8       55.20       61.54      3.33 o 
  -3   2   8      177.62      168.51     11.57 o 
  -2   2   8      132.28      106.35      4.09 o 
  -1   2   8      274.51      220.78     16.45 o 
   0   2   8       15.04       15.24      1.71 o 
   1   2   8      108.43      103.22      4.41 o 
   2   2   8       28.68       24.86      2.90 o 
   3   2   8      106.45      104.79      4.84 o 
   4   2   8       56.39       53.31      4.19 o 
   5   2   8        2.10        5.01      2.90 o 
  -9   3   8        3.37        3.65      2.34 o 
  -8   3   8        4.35        8.06      2.58 o 
  -7   3   8        0.23        4.10      1.93 o 
  -6   3   8       94.49       95.38      4.30 o 
  -5   3   8        0.35       -2.03      2.03 o 
  -4   3   8        0.32       -1.48      1.98 o 
  -3   3   8        8.89        7.35      1.93 o 
  -2   3   8       35.80       30.68      2.68 o 
  -1   3   8       30.73       24.91      2.55 o 
   0   3   8       12.25        7.92      2.20 o 
   1   3   8        8.11        9.64      2.89 o 
   2   3   8       10.90       10.23      3.50 o 
   3   3   8       13.62       10.79      3.22 o 
   4   3   8        2.08       -1.22      2.79 o 
   5   3   8        5.96        9.73      2.79 o 
  -9   4   8        9.94       11.74      2.99 o 
  -8   4   8       36.90       43.94      3.87 o 
  -7   4   8        7.04        3.34      2.79 o 
  -6   4   8        0.68        1.52      2.74 o 
  -5   4   8       39.15       47.46      3.44 o 
  -4   4   8      182.59      175.52      5.38 o 
  -3   4   8      145.97      145.34      4.73 o 
  -2   4   8       51.56       47.96      5.63 o 
  -1   4   8        7.89        4.26      1.93 o 
   0   4   8       14.17       10.92      1.90 o 
   1   4   8        2.41        6.41      2.25 o 
   2   4   8       26.16       28.66      3.23 o 
   3   4   8        9.71        5.78      2.79 o 
   4   4   8       76.20       69.31      4.84 o 
  -8   5   8        2.76        6.00      2.68 o 
  -7   5   8        9.71       10.95      2.79 o 
  -6   5   8        3.12        0.76      2.15 o 
  -5   5   8        4.38        8.82      2.36 o 
  -4   5   8        1.03        0.00      2.15 o 
  -3   5   8      262.68      290.35     14.92 o 
  -2   5   8      163.80      162.21      5.16 o 
  -1   5   8       80.81       64.22      9.13 o 
   0   5   8       10.74       12.38      2.11 o 
   1   5   8        1.89        2.58      2.89 o 
   2   5   8        3.02        2.74      2.68 o 
   3   5   8      117.22      120.14      5.78 o 
   4   5   8       15.16       17.24      3.22 o 
  -8   6   8        4.57        7.93      2.77 o 
  -7   6   8        1.11        0.73      2.68 o 
  -6   6   8        5.30        4.10      2.58 o 
  -5   6   8        0.11        1.82      2.43 o 
  -4   6   8       11.53        9.36      4.10 o 
  -3   6   8       40.92       35.94      4.41 o 
  -2   6   8        9.37        3.80      2.36 o 
  -1   6   8       41.07       46.37     11.25 o 
   0   6   8       12.09       12.32      2.03 o 
   1   6   8      226.60      262.21      7.21 o 
   2   6   8       12.08       11.55      3.22 o 
   3   6   8       14.76       28.10      3.33 o 
  -7   7   8      142.71      161.71      6.13 o 
  -6   7   8        2.98        6.23      2.36 o 
  -5   7   8        0.68       -0.64      2.34 o 
  -4   7   8       47.81       49.91      3.76 o 
  -3   7   8      167.36      176.48      6.09 o 
  -2   7   8      122.61      135.52      8.97 o 
  -1   7   8        0.09       -0.46      2.36 o 
   0   7   8        8.63       13.89      2.22 o 
   1   7   8        1.64       -1.67      2.79 o 
   2   7   8       46.10       61.72      4.07 o 
   3   7   8       47.40       63.32      6.69 o 
  -6   8   8       58.25       72.75      6.99 o 
  -5   8   8       71.74       76.08      4.52 o 
  -4   8   8        7.76       12.74      8.36 o 
  -3   8   8       28.76       37.98      3.54 o 
  -2   8   8        5.28        9.41      2.68 o 
  -1   8   8       18.38       27.04      3.22 o 
   0   8   8        5.75        7.10      1.90 o 
   1   8   8       63.39       79.46      4.87 o 
   2   8   8       28.57       30.59      3.97 o 
  -4   9   8        2.80        0.61      2.68 o 
  -3   9   8       43.80       49.08      4.09 o 
  -2   9   8       59.23       61.42      4.62 o 
  -1   9   8        1.45        6.66      4.71 o 
   0   9   8        0.74       -0.45      1.95 o 
  -9   1   9        6.63       14.37      2.68 o 
  -8   1   9       25.59       31.53      3.64 o 
  -7   1   9       13.94       11.89      2.58 o 
  -6   1   9        0.02        0.30      2.15 o 
  -5   1   9       40.52       35.57      4.56 o 
  -4   1   9        3.57        1.67      2.15 o 
  -3   1   9       30.09       19.93      2.74 o 
  -2   1   9       25.88       16.37      2.28 o 
  -1   1   9        9.01        3.85      2.12 o 
   0   1   9        2.77        0.03      2.19 o 
   1   1   9       16.63       16.66      2.74 o 
   2   1   9        0.60        3.10      2.25 o 
   3   1   9        0.55        2.14      2.47 o 
   4   1   9        0.23       -0.15      3.01 o 
  -8   2   9        6.90        5.54      2.89 o 
  -7   2   9       34.75       45.75      3.65 o 
  -6   2   9       91.66      100.87     14.30 o 
  -5   2   9      577.18      598.25     10.13 o 
  -4   2   9       53.54       51.68      3.44 o 
  -3   2   9       32.17       27.60      8.82 o 
  -2   2   9       11.61        6.10      2.25 o 
  -1   2   9       85.73       57.41     29.81 o 
   0   2   9       98.12       72.61     14.45 o 
   1   2   9       30.01       25.13      3.11 o 
   2   2   9        8.02        6.69      3.95 o 
   3   2   9        6.09        5.52      2.77 o 
   4   2   9       76.44       72.81      4.84 o 
  -8   3   9      177.48      192.78      9.74 o 
  -7   3   9        3.81        3.19      2.36 o 
  -6   3   9      113.23      115.19      5.15 o 
  -5   3   9        3.77        3.56      2.13 o 
  -4   3   9       95.32       84.09      6.08 o 
  -3   3   9       89.12       69.46     22.36 o 
  -2   3   9       78.42       51.66     27.68 o 
  -1   3   9        0.14       -1.92      2.03 o 
   0   3   9        0.76       -1.55      1.62 o 
   1   3   9        5.71        3.34      2.68 o 
   2   3   9        0.03        0.90      2.55 o 
   3   3   9        3.34        3.80      2.79 o 
   4   3   9        0.00       -2.13      3.01 o 
  -8   4   9        1.75       -2.12      4.10 o 
  -7   4   9      114.09      132.41     12.62 o 
  -6   4   9       24.32       29.02      3.01 o 
  -5   4   9      222.78      235.16     11.26 o 
  -4   4   9      389.06      372.97      8.19 o 
  -3   4   9        3.17        3.34      2.15 o 
  -2   4   9      111.87       91.98     52.78 o 
  -1   4   9       19.12       15.04     13.07 o 
   0   4   9       46.76       41.30      6.10 o 
   1   4   9        2.37        1.67      2.58 o 
   2   4   9        5.11        6.48      2.77 o 
   3   4   9       49.65       42.82      5.63 o 
  -7   5   9        2.09       -0.50      2.68 o 
  -6   5   9      159.60      181.91     16.28 o 
  -5   5   9        0.39       -0.46      2.36 o 
  -4   5   9       83.43       91.40      4.52 o 
  -3   5   9       21.98       24.08      3.50 o 
  -2   5   9        0.70       -0.96      2.25 o 
  -1   5   9        6.78       10.92      6.84 o 
   0   5   9        6.24        4.96      3.16 o 
   1   5   9       12.11        8.31      2.90 o 
   2   5   9       12.19        9.98      3.33 o 
   3   5   9       12.11       14.71      3.34 o 
  -7   6   9       46.81       49.79      4.50 o 
  -6   6   9      103.38      122.68     10.19 o 
  -5   6   9        0.80        1.90      2.47 o 
  -4   6   9       46.94       50.74      3.66 o 
  -3   6   9       59.58       58.16      5.63 o 
  -2   6   9       96.30       53.88     17.79 o 
  -1   6   9        4.39       -1.10      4.26 o 
   0   6   9        3.33        3.01      1.93 o 
   1   6   9        5.20        4.90      5.02 o 
   2   6   9        0.43        0.95      5.02 o 
  -6   7   9       43.43       50.57      4.09 o 
  -5   7   9       47.06       51.37      3.97 o 
  -4   7   9       23.40       26.44      3.33 o 
  -3   7   9       26.54       25.17      4.10 o 
  -2   7   9       21.76       12.42      2.90 o 
  -1   7   9       17.22        5.41      3.34 o 
   0   7   9       17.03       15.08      3.16 o 
   1   7   9       37.46       36.80      3.87 o 
  -4   8   9       16.09       18.13      3.11 o 
  -3   8   9        9.63       12.77      2.99 o 
  -2   8   9       13.20       13.54      2.90 o 
  -1   8   9        0.11       -1.90      2.68 o 
   0   8   9        5.92        5.11      2.19 o 
  -8   0  10       83.87       99.46      7.30 o 
  -7   0  10       80.48       79.38      6.39 o 
  -6   0  10       85.38       80.30      6.08 o 
  -5   0  10      421.94      426.61     12.49 o 
  -4   0  10       81.66       80.91      6.08 o 
  -3   0  10      101.32       95.82      6.69 o 
  -2   0  10       34.48       37.40      3.95 o 
  -1   0  10        2.63        0.00      3.65 o 
   0   0  10       23.05       19.57      3.42 o 
   1   0  10        1.42        4.26      3.65 o 
   2   0  10        0.38       -4.26      4.26 o 
   3   0  10       13.22       11.86      4.56 o 
  -8   1  10       39.66       49.26      4.71 o 
  -7   1  10       68.08       69.10      4.62 o 
  -6   1  10        0.98       -2.55      2.55 o 
  -5   1  10       30.57       30.86      3.23 o 
  -4   1  10       27.80       30.07      3.19 o 
  -3   1  10       41.52       40.26      3.54 o 
  -2   1  10       96.94       77.75      7.45 o 
  -1   1  10       66.21       58.07      7.45 o 
   0   1  10       84.10       71.77      5.58 o 
   1   1  10       17.78       17.77      3.11 o 
   2   1  10       26.10       28.22      4.87 o 
   3   1  10        0.75       -2.47      3.19 o 
  -8   2  10        1.09       -0.18      2.90 o 
  -7   2  10        3.66        6.41      2.47 o 
  -6   2  10       35.48       31.04      3.54 o 
  -5   2  10      120.81      120.47      6.08 o 
  -4   2  10       86.45       82.04      4.52 o 
  -3   2  10        3.54        0.91      2.36 o 
  -2   2  10       70.42       55.10     17.34 o 
  -1   2  10       23.31       18.56      3.80 o 
   0   2  10       23.88       19.61      2.08 o 
   1   2  10        0.37        2.13      2.36 o 
   2   2  10        2.66        2.03      2.77 o 
  -7   3  10       50.00       60.19      4.19 o 
  -6   3  10       39.75       51.16      5.78 o 
  -5   3  10        0.31        3.42      2.28 o 
  -4   3  10       48.28       54.28     15.05 o 
  -3   3  10       59.14       48.09      9.58 o 
  -2   3  10       64.32       53.38     20.68 o 
  -1   3  10       27.42       17.08      6.69 o 
   0   3  10       53.52       39.79      7.29 o 
   1   3  10        0.32       -0.76      2.36 o 
   2   3  10        6.40        7.27      3.50 o 
  -7   4  10       17.55       15.68      5.62 o 
  -6   4  10        2.86        2.63      2.55 o 
  -5   4  10        0.10       -2.79      2.79 o 
  -4   4  10        0.97       -2.47      2.47 o 
  -3   4  10       10.56       10.24      2.36 o 
  -2   4  10       15.90       12.89      5.02 o 
  -1   4  10       56.16       38.04     19.46 o 
   0   4  10        0.75        2.58      1.81 o 
   1   4  10        0.02        1.05      3.34 o 
   2   4  10        0.58       -2.31      3.34 o 
  -6   5  10        1.53        2.28      3.19 o 
  -5   5  10        0.46       -3.37      3.95 o 
  -4   5  10       13.27       10.57      2.90 o 
  -3   5  10       11.83       10.28      2.68 o 
  -2   5  10       16.13       15.10      8.82 o 
  -1   5  10       11.01        8.84      2.77 o 
   0   5  10       10.96        9.12      2.63 o 
   1   5  10        0.00       -2.13      2.79 o 
  -5   6  10        5.51        6.17      2.63 o 
  -4   6  10        5.54        7.90      2.79 o 
  -3   6  10       16.77       15.05      6.39 o 
  -2   6  10      136.13      101.34     52.02 o 
  -1   6  10       55.94       53.50     26.00 o 
   0   6  10        3.98        1.78      2.97 o 
  -4   7  10        5.89        7.45      3.01 o 
  -3   7  10        5.98       15.41      2.90 o 
  -2   7  10        0.07        2.49      2.47 o 
  -1   7  10        2.08        5.17      3.65 o 
  -7   1  11        0.04        3.05      3.80 o 
  -6   1  11       29.61       34.98      6.69 o 
  -5   1  11       25.63       36.29      3.50 o 
  -4   1  11      146.52      164.56      8.37 o 
  -3   1  11        5.16        7.20      2.55 o 
  -2   1  11        7.76        2.47      2.68 o 
  -1   1  11        0.42        1.02      2.47 o 
   0   1  11        4.21        3.79      2.08 o 
   1   1  11        9.36        7.80      3.34 o 
  -6   2  11       30.46       25.52      3.33 o 
  -5   2  11        9.50        7.90      3.95 o 
  -4   2  11       30.42       23.58      5.63 o 
  -3   2  11        3.41        4.65      2.68 o 
  -2   2  11        2.74        1.52      2.79 o 
  -1   2  11       18.23       11.39      3.95 o 
   0   2  11        0.67        1.43      1.90 o 
   1   2  11        0.00        5.47      4.86 o 
  -6   3  11       47.27       57.18      4.52 o 
  -5   3  11        0.60        4.57      3.50 o 
  -4   3  11      233.59      260.57      9.13 o 
  -3   3  11      132.17      128.73      5.59 o 
  -2   3  11       14.04       18.43      6.38 o 
  -1   3  11        1.03        0.61      2.79 o 
   0   3  11       31.96       35.02      4.30 o 
  -5   4  11       58.94       70.60      4.73 o 
  -4   4  11        7.46        5.93      2.90 o 
  -3   4  11        2.25        5.32      2.79 o 
  -2   4  11        0.18        0.92      2.68 o 
  -1   4  11       28.22       27.96      9.43 o 
  -4   5  11        7.32        8.21      5.32 o 
  -3   5  11       52.27       48.69      4.30 o 
  -2   5  11        3.00        4.20      2.68 o 
  -4   0  12       17.33       14.90      4.56 o 
  -3   0  12       47.55       57.17      6.08 o 
  -2   0  12       49.80       50.78      6.39 o 
  -4   1  12       40.52       45.16      7.15 o 
  -3   1  12        4.93       10.15      2.90 o 
                                                 
